# Supplementary material for: Genetic underpinnings of affective temperaments: a pilot GWAS investigation identifies a new genome-wide significant SNP for anxious temperament in ADGRB3 gene
Source: Transl Psychiatry. 2021 Jun 1;11:337. doi: 10.1038/s41398-021-01436-1 (PMC8169753; doi:10.1038/s41398-021-01436-1)
Supplement: Supplementary file 4 — Supplementary Tables S1-S12. [file 41398_2021_1436_MOESM4_ESM.xlsx]

## Sheet: S1DescriptiveStatisticsofSample
	N	%	mean	SE
age			30.7445	0.3726
gender
males	241	31.1%
females	534	68.9%
Affective temperaments
Anxious			0.2692	0.0075
Cyclothymic			0.2869	0.0073
Depressive			0.3409	0.0054
Irritable			0.2394	0.0066
Hyperthymic			0.4784	0.0067
Self-reported Psychiatric history
Depression	167	0.2157
Suicide attempt/ deliberate self-harm	37	0.0477
manic episode/ bipolar disorder	11	0.0142
Anxiety disorders	149	0.1922
Drug/ alcohol problems	16	0.0206
Self-reported history of Psychiatric treatment
Ever asked for professional help	132	0.1739
Ever took antidepressants	60	0.0774
Ever took mood stabilisers	33	0.0426
Table S1. Descriptive statistics of the general European sample for genome-wide analysis of affective temperaments

## Sheet: S2CorrelationsAffTempScales
		Depressive	Cyclothymic	Hyperthymic	Irritable	Anxious
Depressive	Pearson Correlation	1	.531**	-.389**	.349**	.671**
Cyclothymic	Pearson Correlation	.531**	1	-.094**	.640**	.568**
Hyperthymic	Pearson Correlation	-.389**	-.094**	1	.117**	-.297**
Irritable	Pearson Correlation	.349**	.640**	.117**	1	.488**
Anxious	Pearson Correlation	.671**	.568**	-.297**	.488**	1
Table 2. Correlations between affective temperament scales in the present genome-wide analytic study on affective temperaments in a general population sample
** Denotes correlation significant at the 0.01 level (2-tailed).

## Sheet: S3_ANX_eQLT
uniqID	db	tissue	gene	testedAllele	p	signed_stats	FDR	RiskIncAllele	alignedDirection	chr	pos	symbol	eqtlMapFilt
6:69558987:A:G	BIOSQTL	BIOS_eQTL_geneLevel	ENSG00000230910	A	4.44286e-09	5.86687	5.97657e-06	NA	NA	6	69558987	RP3-525N10.2	1
6:69560454:A:C	BIOSQTL	BIOS_eQTL_geneLevel	ENSG00000230910	C	3.74228e-09	5.89532	6.00096e-06	NA	NA	6	69560454	RP3-525N10.2	1
6:69590430:C:T	BIOSQTL	BIOS_eQTL_geneLevel	ENSG00000230910	T	4.41615e-09	5.86786	5.97764e-06	NA	NA	6	69590430	RP3-525N10.2	1
11:107713761:C:T	CMC	CMC_NoSVA_cis	ENSG00000110660	C	NA	1	0.009	C	+	11	107713761	SLC35F2	1
11:107713761:C:T	CMC	CMC_NoSVA_cis	ENSG00000110660	C	NA	1	0.009	C	+	11	107713761	SLC35F2	1
11:107720325:A:G	CMC	CMC_NoSVA_cis	ENSG00000110660	A	NA	1	0.009	NA	NA	11	107720325	SLC35F2	1
11:107720325:A:G	CMC	CMC_NoSVA_cis	ENSG00000110660	A	NA	1	0.009	NA	NA	11	107720325	SLC35F2	1
11:107729106:C:T	CMC	CMC_NoSVA_cis	ENSG00000110660	C	NA	1	0.009	NA	NA	11	107729106	SLC35F2	1
11:107729106:C:T	CMC	CMC_NoSVA_cis	ENSG00000110660	C	NA	1	0.009	NA	NA	11	107729106	SLC35F2	1
11:107729615:G:T	CMC	CMC_NoSVA_cis	ENSG00000110660	G	NA	1	0.009	G	+	11	107729615	SLC35F2	1
11:107729615:G:T	CMC	CMC_NoSVA_cis	ENSG00000110660	G	NA	1	0.009	G	+	11	107729615	SLC35F2	1
11:107731779:A:G	CMC	CMC_NoSVA_cis	ENSG00000110660	G	NA	1	0.009	G	+	11	107731779	SLC35F2	1
11:107731779:A:G	CMC	CMC_NoSVA_cis	ENSG00000110660	G	NA	1	0.009	G	+	11	107731779	SLC35F2	1
11:107737841:C:T	CMC	CMC_NoSVA_cis	ENSG00000110660	C	NA	1	0.009	NA	NA	11	107737841	SLC35F2	1
11:107737841:C:T	CMC	CMC_NoSVA_cis	ENSG00000110660	C	NA	1	0.009	NA	NA	11	107737841	SLC35F2	1
11:107742547:C:T	CMC	CMC_NoSVA_cis	ENSG00000110660	T	NA	1	0.049	NA	NA	11	107742547	SLC35F2	1
11:107742547:C:T	CMC	CMC_NoSVA_cis	ENSG00000110660	T	NA	1	0.049	NA	NA	11	107742547	SLC35F2	1
11:107746430:A:G	CMC	CMC_NoSVA_cis	ENSG00000110660	G	NA	1	0.049	NA	NA	11	107746430	SLC35F2	1
11:107746430:A:G	CMC	CMC_NoSVA_cis	ENSG00000110660	G	NA	1	0.049	NA	NA	11	107746430	SLC35F2	1
11:107766973:C:G	CMC	CMC_NoSVA_cis	ENSG00000110660	G	NA	1	0.009	NA	NA	11	107766973	SLC35F2	1
11:107766973:C:G	CMC	CMC_NoSVA_cis	ENSG00000110660	G	NA	1	0.009	NA	NA	11	107766973	SLC35F2	1
11:107769407:C:T	CMC	CMC_NoSVA_cis	ENSG00000110660	T	NA	1	0.049	T	+	11	107769407	SLC35F2	1
11:107769407:C:T	CMC	CMC_NoSVA_cis	ENSG00000110660	T	NA	1	0.049	T	+	11	107769407	SLC35F2	1
11:107772104:A:G	CMC	CMC_NoSVA_cis	ENSG00000110660	G	NA	1	0.049	G	+	11	107772104	SLC35F2	1
11:107772104:A:G	CMC	CMC_NoSVA_cis	ENSG00000110660	G	NA	1	0.049	G	+	11	107772104	SLC35F2	1
11:107793879:A:G	CMC	CMC_NoSVA_cis	ENSG00000110660	G	NA	1	0.009	G	+	11	107793879	SLC35F2	1
11:107793879:A:G	CMC	CMC_NoSVA_cis	ENSG00000110660	G	NA	1	0.009	G	+	11	107793879	SLC35F2	1
11:107834123:A:G	CMC	CMC_NoSVA_cis	ENSG00000110660	G	NA	1	0.049	NA	NA	11	107834123	SLC35F2	1
11:107834123:A:G	CMC	CMC_NoSVA_cis	ENSG00000110660	G	NA	1	0.049	NA	NA	11	107834123	SLC35F2	1
11:107713761:C:T	CMC	CMC_SVA_cis	ENSG00000110675	T	NA	1	0.049	C	-	11	107713761	ELMOD1	1
11:107713761:C:T	CMC	CMC_SVA_cis	ENSG00000110660	C	NA	1	0.009	C	+	11	107713761	SLC35F2	1
11:107720325:A:G	CMC	CMC_SVA_cis	ENSG00000110675	G	NA	1	0.049	NA	NA	11	107720325	ELMOD1	1
11:107720325:A:G	CMC	CMC_SVA_cis	ENSG00000110660	A	NA	1	0.009	NA	NA	11	107720325	SLC35F2	1
11:107729106:C:T	CMC	CMC_SVA_cis	ENSG00000110675	T	NA	1	0.049	NA	NA	11	107729106	ELMOD1	1
11:107729106:C:T	CMC	CMC_SVA_cis	ENSG00000110660	C	NA	1	0.009	NA	NA	11	107729106	SLC35F2	1
11:107729615:G:T	CMC	CMC_SVA_cis	ENSG00000110675	T	NA	1	0.049	G	-	11	107729615	ELMOD1	1
11:107729615:G:T	CMC	CMC_SVA_cis	ENSG00000110660	G	NA	1	0.009	G	+	11	107729615	SLC35F2	1
11:107731779:A:G	CMC	CMC_SVA_cis	ENSG00000110660	G	NA	1	0.009	G	+	11	107731779	SLC35F2	1
11:107737841:C:T	CMC	CMC_SVA_cis	ENSG00000110660	C	NA	1	0.009	NA	NA	11	107737841	SLC35F2	1
11:107742547:C:T	CMC	CMC_SVA_cis	ENSG00000110660	T	NA	1	0.009	NA	NA	11	107742547	SLC35F2	1
11:107746430:A:G	CMC	CMC_SVA_cis	ENSG00000110660	G	NA	1	0.009	NA	NA	11	107746430	SLC35F2	1
11:107766973:C:G	CMC	CMC_SVA_cis	ENSG00000110660	G	NA	1	0.009	NA	NA	11	107766973	SLC35F2	1
11:107769407:C:T	CMC	CMC_SVA_cis	ENSG00000110660	T	NA	1	0.009	T	+	11	107769407	SLC35F2	1
11:107772104:A:G	CMC	CMC_SVA_cis	ENSG00000110660	G	NA	1	0.009	G	+	11	107772104	SLC35F2	1
11:107777210:A:T	CMC	CMC_SVA_cis	ENSG00000110660	T	NA	1	0.049	T	+	11	107777210	SLC35F2	1
11:107781034:G:T	CMC	CMC_SVA_cis	ENSG00000110660	T	NA	1	0.009	NA	NA	11	107781034	SLC35F2	1
11:107784942:A:T	CMC	CMC_SVA_cis	ENSG00000110660	A	NA	1	0.049	NA	NA	11	107784942	SLC35F2	1
11:107791995:C:T	CMC	CMC_SVA_cis	ENSG00000110660	C	NA	1	0.049	NA	NA	11	107791995	SLC35F2	1
11:107793412:A:C	CMC	CMC_SVA_cis	ENSG00000110660	A	NA	1	0.049	A	+	11	107793412	SLC35F2	1
11:107793879:A:G	CMC	CMC_SVA_cis	ENSG00000110660	G	NA	1	0.009	G	+	11	107793879	SLC35F2	1
11:107804571:A:G	CMC	CMC_SVA_cis	ENSG00000110660	G	NA	1	0.049	NA	NA	11	107804571	SLC35F2	1
11:107806925:A:G	CMC	CMC_SVA_cis	ENSG00000110660	G	NA	1	0.049	NA	NA	11	107806925	SLC35F2	1
11:107814830:A:T	CMC	CMC_SVA_cis	ENSG00000110660	A	NA	1	0.049	NA	NA	11	107814830	SLC35F2	1
11:107814833:A:T	CMC	CMC_SVA_cis	ENSG00000110660	A	NA	1	0.049	NA	NA	11	107814833	SLC35F2	1
11:107834123:A:G	CMC	CMC_SVA_cis	ENSG00000110660	G	NA	1	0.049	NA	NA	11	107834123	SLC35F2	1
11:107713761:C:T	DICE	T_CD4_memory_TREG	ENSG00000166323	T	1.35593e-05	-0.615352	0.049	C	+	11	107713761	C11orf65	1
11:107729106:C:T	DICE	T_CD4_memory_TREG	ENSG00000166323	T	1.52162e-05	-0.617149	0.049	NA	NA	11	107729106	C11orf65	1
11:107729615:G:T	DICE	T_CD4_memory_TREG	ENSG00000166323	T	1.52162e-05	-0.617149	0.049	G	+	11	107729615	C11orf65	1
11:107731779:A:G	DICE	T_CD4_memory_TREG	ENSG00000166323	A	7.5926e-06	-0.661259	0.049	G	+	11	107731779	C11orf65	1
11:107742547:C:T	DICE	T_CD4_memory_TREG	ENSG00000166323	C	1.64175e-05	-0.651804	0.049	NA	NA	11	107742547	C11orf65	1
6:69558987:A:G	eQTLGen	eQTLGen_cis_eQTLs	ENSG00000230910	A	3.1294e-22	9.6963	0	NA	NA	6	69558987	RP3-525N10.2	1
6:69560454:A:C	eQTLGen	eQTLGen_cis_eQTLs	ENSG00000230910	C	1.6948e-22	9.7588	0	NA	NA	6	69560454	RP3-525N10.2	1
6:69590430:C:T	eQTLGen	eQTLGen_cis_eQTLs	ENSG00000230910	T	4.0835e-22	9.6691	0	NA	NA	6	69590430	RP3-525N10.2	1
6:69621567:G:T	eQTLGen	eQTLGen_cis_eQTLs	ENSG00000230910	T	1.7432e-20	9.2771	0	NA	NA	6	69621567	RP3-525N10.2	1
6:69675459:C:T	eQTLGen	eQTLGen_cis_eQTLs	ENSG00000230910	C	1.6388e-14	7.6763	0	NA	NA	6	69675459	RP3-525N10.2	1
6:69676753:A:G	eQTLGen	eQTLGen_cis_eQTLs	ENSG00000230910	A	1.7173e-14	7.6702	0	NA	NA	6	69676753	RP3-525N10.2	1
6:69678213:C:G	eQTLGen	eQTLGen_cis_eQTLs	ENSG00000230910	G	1.6594e-14	7.6747	0	G	+	6	69678213	RP3-525N10.2	1
6:69681677:A:G	eQTLGen	eQTLGen_cis_eQTLs	ENSG00000230910	G	3.738e-14	7.57	0	NA	NA	6	69681677	RP3-525N10.2	1
6:69684542:A:G	eQTLGen	eQTLGen_cis_eQTLs	ENSG00000230910	G	2.5644e-14	7.6188	0	G	+	6	69684542	RP3-525N10.2	1
6:69686817:A:G	eQTLGen	eQTLGen_cis_eQTLs	ENSG00000230910	G	1.4531e-14	7.6917	0	G	+	6	69686817	RP3-525N10.2	1
6:69686889:A:G	eQTLGen	eQTLGen_cis_eQTLs	ENSG00000230910	G	1.1244e-13	7.4255	0	G	+	6	69686889	RP3-525N10.2	1
6:69690915:G:T	eQTLGen	eQTLGen_cis_eQTLs	ENSG00000230910	G	1.4714e-16	8.2588	0	G	+	6	69690915	RP3-525N10.2	1
6:69701657:A:G	eQTLGen	eQTLGen_cis_eQTLs	ENSG00000230910	G	2.5623e-13	7.3157	0	NA	NA	6	69701657	RP3-525N10.2	1
6:69723045:C:T	eQTLGen	eQTLGen_cis_eQTLs	ENSG00000230910	C	4.1886e-14	7.5552	0	C	+	6	69723045	RP3-525N10.2	1
6:69731898:C:T	eQTLGen	eQTLGen_cis_eQTLs	ENSG00000230910	T	3.0495e-14	7.5963	0	T	+	6	69731898	RP3-525N10.2	1
6:69737887:C:T	eQTLGen	eQTLGen_cis_eQTLs	ENSG00000230910	T	2.1387e-14	7.6421	0	T	+	6	69737887	RP3-525N10.2	1
6:69738737:A:T	eQTLGen	eQTLGen_cis_eQTLs	ENSG00000230910	A	2.9935e-14	7.5988	0	NA	NA	6	69738737	RP3-525N10.2	1
6:69743496:C:T	eQTLGen	eQTLGen_cis_eQTLs	ENSG00000230910	T	1.0083e-14	7.7382	0	T	+	6	69743496	RP3-525N10.2	1
6:69746343:A:T	eQTLGen	eQTLGen_cis_eQTLs	ENSG00000230910	T	2.4823e-14	7.623	0	T	+	6	69746343	RP3-525N10.2	1
6:69748723:G:T	eQTLGen	eQTLGen_cis_eQTLs	ENSG00000230910	T	1.1416e-14	7.7226	0	T	+	6	69748723	RP3-525N10.2	1
6:69750540:G:T	eQTLGen	eQTLGen_cis_eQTLs	ENSG00000230910	G	2.6288e-14	7.6154	0	G	+	6	69750540	RP3-525N10.2	1
6:69760328:A:G	eQTLGen	eQTLGen_cis_eQTLs	ENSG00000230910	G	1.7334e-14	7.6692	0	G	+	6	69760328	RP3-525N10.2	1
6:69762935:A:G	eQTLGen	eQTLGen_cis_eQTLs	ENSG00000230910	A	1.3543e-14	7.7008	0	A	+	6	69762935	RP3-525N10.2	1
6:69766653:A:G	eQTLGen	eQTLGen_cis_eQTLs	ENSG00000230910	A	2.6494e-15	7.9065	0	A	+	6	69766653	RP3-525N10.2	1
6:69766783:C:T	eQTLGen	eQTLGen_cis_eQTLs	ENSG00000230910	T	2.5207e-15	7.9128	0	T	+	6	69766783	RP3-525N10.2	1
6:69772650:C:T	eQTLGen	eQTLGen_cis_eQTLs	ENSG00000230910	C	2.2127e-15	7.929	0	NA	NA	6	69772650	RP3-525N10.2	1
6:69773007:A:G	eQTLGen	eQTLGen_cis_eQTLs	ENSG00000230910	G	1.5516e-14	7.6832	0	G	+	6	69773007	RP3-525N10.2	1
6:69774810:C:T	eQTLGen	eQTLGen_cis_eQTLs	ENSG00000230910	C	1.6955e-15	7.9618	0	C	+	6	69774810	RP3-525N10.2	1
6:69776038:C:T	eQTLGen	eQTLGen_cis_eQTLs	ENSG00000230910	T	2.4488e-15	7.9164	0	T	+	6	69776038	RP3-525N10.2	1
6:69803044:A:G	eQTLGen	eQTLGen_cis_eQTLs	ENSG00000230910	A	1.0362e-13	7.4363	0	A	+	6	69803044	RP3-525N10.2	1
6:69806494:C:T	eQTLGen	eQTLGen_cis_eQTLs	ENSG00000230910	T	5.5791e-14	7.5176	0	T	+	6	69806494	RP3-525N10.2	1
6:69821600:C:G	eQTLGen	eQTLGen_cis_eQTLs	ENSG00000230910	G	3.0766e-13	7.291	0	NA	NA	6	69821600	RP3-525N10.2	1
6:69886432:C:T	eQTLGen	eQTLGen_cis_eQTLs	ENSG00000230910	C	3.3909e-06	4.6458	0.00981884	NA	NA	6	69886432	RP3-525N10.2	1
6:69937329:C:T	eQTLGen	eQTLGen_cis_eQTLs	ENSG00000230910	T	2.0913e-06	4.7445	0.0060943	NA	NA	6	69937329	RP3-525N10.2	1
11:107713761:C:T	eQTLGen	eQTLGen_cis_eQTLs	ENSG00000178202	T	7.353e-07	-4.9517	0.00232272	C	+	11	107713761	KDELC2	1
11:107720325:A:G	eQTLGen	eQTLGen_cis_eQTLs	ENSG00000178202	G	3.7641e-06	-4.6238	0.0108403	NA	NA	11	107720325	KDELC2	1
11:107729106:C:T	eQTLGen	eQTLGen_cis_eQTLs	ENSG00000178202	T	4.2859e-07	-5.0558	0.00135937	NA	NA	11	107729106	KDELC2	1
11:107729615:G:T	eQTLGen	eQTLGen_cis_eQTLs	ENSG00000178202	T	3.2148e-07	-5.1103	0.00104774	G	+	11	107729615	KDELC2	1
11:107731779:A:G	eQTLGen	eQTLGen_cis_eQTLs	ENSG00000178202	A	4.2904e-07	-5.0555	0.00135937	G	+	11	107731779	KDELC2	1
11:107737841:C:T	eQTLGen	eQTLGen_cis_eQTLs	ENSG00000178202	T	4.6453e-06	-4.5802	0.0133827	NA	NA	11	107737841	KDELC2	1
11:107769407:C:T	eQTLGen	eQTLGen_cis_eQTLs	ENSG00000152404	C	1.2888e-05	4.3622	0.036019	T	-	11	107769407	CWF19L2	1
11:107769407:C:T	eQTLGen	eQTLGen_cis_eQTLs	ENSG00000178202	C	9.7463e-12	-6.8102	0	T	+	11	107769407	KDELC2	1
11:107772104:A:G	eQTLGen	eQTLGen_cis_eQTLs	ENSG00000178202	A	5.0248e-11	-6.5701	0	G	+	11	107772104	KDELC2	1
11:107777210:A:T	eQTLGen	eQTLGen_cis_eQTLs	ENSG00000110723	A	7.2703e-07	-4.9539	0.0022927	T	+	11	107777210	EXPH5	1
11:107777210:A:T	eQTLGen	eQTLGen_cis_eQTLs	ENSG00000178202	A	1.6851e-10	-6.3875	0	T	+	11	107777210	KDELC2	1
11:107781034:G:T	eQTLGen	eQTLGen_cis_eQTLs	ENSG00000178202	G	1.2984e-06	-4.84	0.00397266	NA	NA	11	107781034	KDELC2	1
11:107784942:A:T	eQTLGen	eQTLGen_cis_eQTLs	ENSG00000178202	T	1.0258e-08	-5.7263	5.78518e-05	NA	NA	11	107784942	KDELC2	1
11:107791995:C:T	eQTLGen	eQTLGen_cis_eQTLs	ENSG00000178202	T	1.1492e-05	-4.3869	0.0323283	NA	NA	11	107791995	KDELC2	1
11:107793412:A:C	eQTLGen	eQTLGen_cis_eQTLs	ENSG00000178202	C	6.4098e-06	-4.5122	0.0182362	A	+	11	107793412	KDELC2	1
11:107793879:A:G	eQTLGen	eQTLGen_cis_eQTLs	ENSG00000178202	A	4.5829e-07	-5.043	0.00148221	G	+	11	107793879	KDELC2	1
11:107804571:A:G	eQTLGen	eQTLGen_cis_eQTLs	ENSG00000110723	A	4.5829e-07	-5.0429	0.00148221	NA	NA	11	107804571	EXPH5	1
11:107804571:A:G	eQTLGen	eQTLGen_cis_eQTLs	ENSG00000178202	A	3.6755e-11	-6.6166	0	NA	NA	11	107804571	KDELC2	1
11:107806925:A:G	eQTLGen	eQTLGen_cis_eQTLs	ENSG00000110723	A	1.011e-05	-4.4148	0.0284423	NA	NA	11	107806925	EXPH5	1
11:107806925:A:G	eQTLGen	eQTLGen_cis_eQTLs	ENSG00000178202	A	2.0789e-06	-4.7454	0.00607073	NA	NA	11	107806925	KDELC2	1
11:107814830:A:T	eQTLGen	eQTLGen_cis_eQTLs	ENSG00000178202	T	5.3595e-06	-4.55	0.0154146	NA	NA	11	107814830	KDELC2	1
11:107814833:A:T	eQTLGen	eQTLGen_cis_eQTLs	ENSG00000110723	T	6.8919e-06	-4.4968	0.0196555	NA	NA	11	107814833	EXPH5	1
11:107814833:A:T	eQTLGen	eQTLGen_cis_eQTLs	ENSG00000178202	T	6.6717e-13	-7.1859	0	NA	NA	11	107814833	KDELC2	1
11:107815199:C:G	eQTLGen	eQTLGen_cis_eQTLs	ENSG00000110723	C	5.6468e-06	-4.5391	0.0161319	NA	NA	11	107815199	EXPH5	1
11:107815199:C:G	eQTLGen	eQTLGen_cis_eQTLs	ENSG00000178202	C	3.1315e-06	-4.662	0.00904696	NA	NA	11	107815199	KDELC2	1
11:107820838:A:G	eQTLGen	eQTLGen_cis_eQTLs	ENSG00000110723	A	8.3503e-06	-4.4559	0.0235754	NA	NA	11	107820838	EXPH5	1
11:107820838:A:G	eQTLGen	eQTLGen_cis_eQTLs	ENSG00000178202	A	2.8271e-06	-4.683	0.00825416	NA	NA	11	107820838	KDELC2	1
11:107825239:A:G	eQTLGen	eQTLGen_cis_eQTLs	ENSG00000110723	A	1.1182e-06	-4.8695	0.00338817	NA	NA	11	107825239	EXPH5	1
11:107834108:A:C	eQTLGen	eQTLGen_cis_eQTLs	ENSG00000110723	C	7.8524e-07	-4.9389	0.00252885	NA	NA	11	107834108	EXPH5	1
11:107834123:A:G	eQTLGen	eQTLGen_cis_eQTLs	ENSG00000178202	A	4.6262e-07	-5.0411	0.00150056	NA	NA	11	107834123	KDELC2	1
11:107836576:A:C	eQTLGen	eQTLGen_cis_eQTLs	ENSG00000110723	C	7.0491e-06	-4.4922	0.0200885	NA	NA	11	107836576	EXPH5	1
11:107834108:A:C	GTEx/v6	Brain_Cerebellum	ENSG00000075239	C	8.35822e-06	4.75951	0.0360539	NA	NA	11	107834108	ACAT1	1
11:107713761:C:T	GTEx/v6	Brain_Nucleus_accumbens_basal_ganglia	ENSG00000110660	T	3.044e-07	-5.65501	0.00172362	C	+	11	107713761	SLC35F2	1
11:107720325:A:G	GTEx/v6	Brain_Nucleus_accumbens_basal_ganglia	ENSG00000110660	G	5.38548e-07	-5.51218	0.00172362	NA	NA	11	107720325	SLC35F2	1
11:107729106:C:T	GTEx/v6	Brain_Nucleus_accumbens_basal_ganglia	ENSG00000110660	T	4.26472e-07	-5.57074	0.00172362	NA	NA	11	107729106	SLC35F2	1
11:107729615:G:T	GTEx/v6	Brain_Nucleus_accumbens_basal_ganglia	ENSG00000110660	T	4.26472e-07	-5.57074	0.00172362	G	+	11	107729615	SLC35F2	1
11:107731779:A:G	GTEx/v6	Brain_Nucleus_accumbens_basal_ganglia	ENSG00000110660	A	1.08131e-06	-5.33591	0.00172362	G	+	11	107731779	SLC35F2	1
11:107737841:C:T	GTEx/v6	Brain_Nucleus_accumbens_basal_ganglia	ENSG00000110660	T	1.0765e-06	-5.33705	0.00172362	NA	NA	11	107737841	SLC35F2	1
11:107742547:C:T	GTEx/v6	Brain_Nucleus_accumbens_basal_ganglia	ENSG00000110660	C	3.7433e-07	-5.60338	0.00172362	NA	NA	11	107742547	SLC35F2	1
11:107746430:A:G	GTEx/v6	Brain_Nucleus_accumbens_basal_ganglia	ENSG00000110660	A	2.01932e-06	-5.17613	0.00172362	NA	NA	11	107746430	SLC35F2	1
11:107720325:A:G	GTEx/v6	Esophagus_Mucosa	ENSG00000110660	G	1.69274e-05	-4.40703	0.000312239	NA	NA	11	107720325	SLC35F2	1
11:107720325:A:G	GTEx/v6	Pancreas	ENSG00000110660	G	6.8131e-06	-4.72198	0.00061307	NA	NA	11	107720325	SLC35F2	1
11:107713761:C:T	GTEx/v6	Stomach	ENSG00000110660	T	2.46776e-06	-4.92418	0.000924705	C	+	11	107713761	SLC35F2	1
11:107720325:A:G	GTEx/v6	Stomach	ENSG00000110660	G	4.83421e-07	-5.29292	0.000924705	NA	NA	11	107720325	SLC35F2	1
11:107729106:C:T	GTEx/v6	Stomach	ENSG00000110660	T	3.49417e-06	-4.84331	0.000924705	NA	NA	11	107729106	SLC35F2	1
11:107729615:G:T	GTEx/v6	Stomach	ENSG00000110660	T	3.49417e-06	-4.84331	0.000924705	G	+	11	107729615	SLC35F2	1
11:107731779:A:G	GTEx/v6	Stomach	ENSG00000110660	A	3.90847e-06	-4.81707	0.000924705	G	+	11	107731779	SLC35F2	1
11:107737841:C:T	GTEx/v6	Stomach	ENSG00000110660	T	4.657e-06	-4.77586	0.000924705	NA	NA	11	107737841	SLC35F2	1
11:107713761:C:T	GTEx/v6	Testis	ENSG00000110660	T	1.13367e-07	-5.64041	0.000378299	C	+	11	107713761	SLC35F2	1
11:107720325:A:G	GTEx/v6	Testis	ENSG00000110660	G	8.40102e-07	-5.19502	0.000378299	NA	NA	11	107720325	SLC35F2	1
11:107729106:C:T	GTEx/v6	Testis	ENSG00000110660	T	1.13139e-07	-5.64085	0.000378299	NA	NA	11	107729106	SLC35F2	1
11:107729615:G:T	GTEx/v6	Testis	ENSG00000110660	T	1.13139e-07	-5.64085	0.000378299	G	+	11	107729615	SLC35F2	1
11:107731779:A:G	GTEx/v6	Testis	ENSG00000110660	A	2.83588e-07	-5.43902	0.000378299	G	+	11	107731779	SLC35F2	1
11:107737841:C:T	GTEx/v6	Testis	ENSG00000110660	T	6.38323e-08	-5.76464	0.000378299	NA	NA	11	107737841	SLC35F2	1
11:107742547:C:T	GTEx/v6	Testis	ENSG00000110660	C	1.6647e-07	-5.55651	0.000378299	NA	NA	11	107742547	SLC35F2	1
11:107746430:A:G	GTEx/v6	Testis	ENSG00000110660	A	1.1067e-07	-5.64565	0.000378299	NA	NA	11	107746430	SLC35F2	1
11:107769407:C:T	GTEx/v7	Adrenal_Gland	ENSG00000166323	T	1.36726e-05	0.32073	0.0123857	T	+	11	107769407	C11orf65	1
11:107772104:A:G	GTEx/v7	Adrenal_Gland	ENSG00000166323	G	1.36726e-05	0.32073	0.0123857	G	+	11	107772104	C11orf65	1
11:107793879:A:G	GTEx/v7	Adrenal_Gland	ENSG00000166323	G	2.21937e-05	0.311894	0.0123857	G	+	11	107793879	C11orf65	1
11:107834123:A:G	GTEx/v7	Adrenal_Gland	ENSG00000166323	A	2.20641e-05	-0.321921	0.0123857	NA	NA	11	107834123	C11orf65	1
11:107713761:C:T	GTEx/v7	Artery_Aorta	ENSG00000110660	T	2.27565e-05	0.287953	9.51087e-13	C	-	11	107713761	SLC35F2	1
11:107729615:G:T	GTEx/v7	Artery_Aorta	ENSG00000110660	T	1.38261e-05	0.295461	9.51087e-13	G	-	11	107729615	SLC35F2	1
11:107731779:A:G	GTEx/v7	Artery_Aorta	ENSG00000110660	A	1.21101e-05	0.297204	9.51087e-13	G	-	11	107731779	SLC35F2	1
11:107737841:C:T	GTEx/v7	Artery_Aorta	ENSG00000110660	T	1.25578e-05	0.298774	9.51087e-13	NA	NA	11	107737841	SLC35F2	1
11:107769407:C:T	GTEx/v7	Artery_Aorta	ENSG00000110660	T	1.44521e-05	-0.306798	9.51087e-13	T	-	11	107769407	SLC35F2	1
11:107772104:A:G	GTEx/v7	Artery_Aorta	ENSG00000110660	G	2.03821e-05	-0.299709	9.51087e-13	G	-	11	107772104	SLC35F2	1
11:107777210:A:T	GTEx/v7	Artery_Aorta	ENSG00000110660	T	6.50336e-06	-0.316002	9.51087e-13	T	-	11	107777210	SLC35F2	1
11:107804571:A:G	GTEx/v7	Artery_Aorta	ENSG00000110660	A	2.14831e-05	0.298655	9.51087e-13	NA	NA	11	107804571	SLC35F2	1
11:107731779:A:G	GTEx/v7	Brain_Cerebellum	ENSG00000170290	A	2.59678e-05	-0.384295	0.000142051	G	+	11	107731779	SLN	1
11:107737841:C:T	GTEx/v7	Brain_Cerebellum	ENSG00000170290	T	2.97691e-05	-0.398363	0.000142051	NA	NA	11	107737841	SLN	1
11:107742547:C:T	GTEx/v7	Brain_Cerebellum	ENSG00000170290	C	1.13708e-05	-0.421417	0.000142051	NA	NA	11	107742547	SLN	1
11:107746430:A:G	GTEx/v7	Brain_Cerebellum	ENSG00000170290	A	2.95977e-05	-0.406289	0.000142051	NA	NA	11	107746430	SLN	1
11:107834123:A:G	GTEx/v7	Brain_Cerebellum	ENSG00000170290	A	3.63662e-05	-0.446343	0.000142051	NA	NA	11	107834123	SLN	1
11:107713761:C:T	GTEx/v7	Brain_Hypothalamus	ENSG00000110660	T	8.14909e-06	-0.522746	0.000187522	C	+	11	107713761	SLC35F2	1
11:107720325:A:G	GTEx/v7	Brain_Hypothalamus	ENSG00000110660	G	9.56108e-06	-0.506858	0.000187522	NA	NA	11	107720325	SLC35F2	1
11:107729615:G:T	GTEx/v7	Brain_Hypothalamus	ENSG00000110660	T	2.843e-06	-0.53389	0.000187522	G	+	11	107729615	SLC35F2	1
11:107731779:A:G	GTEx/v7	Brain_Hypothalamus	ENSG00000110660	A	6.56889e-06	-0.525263	0.000187522	G	+	11	107731779	SLC35F2	1
11:107737841:C:T	GTEx/v7	Brain_Hypothalamus	ENSG00000110660	T	5.00831e-06	-0.545458	0.000187522	NA	NA	11	107737841	SLC35F2	1
11:107713761:C:T	GTEx/v7	Brain_Nucleus_accumbens_basal_ganglia	ENSG00000110660	T	1.71435e-09	-0.640571	2.07644e-13	C	+	11	107713761	SLC35F2	1
11:107720325:A:G	GTEx/v7	Brain_Nucleus_accumbens_basal_ganglia	ENSG00000110660	G	4.9746e-09	-0.642148	2.07644e-13	NA	NA	11	107720325	SLC35F2	1
11:107729615:G:T	GTEx/v7	Brain_Nucleus_accumbens_basal_ganglia	ENSG00000110660	T	2.79422e-09	-0.641809	2.07644e-13	G	+	11	107729615	SLC35F2	1
11:107731779:A:G	GTEx/v7	Brain_Nucleus_accumbens_basal_ganglia	ENSG00000110660	A	2.45506e-08	-0.603168	2.07644e-13	G	+	11	107731779	SLC35F2	1
11:107737841:C:T	GTEx/v7	Brain_Nucleus_accumbens_basal_ganglia	ENSG00000110660	T	2.17648e-08	-0.622478	2.07644e-13	NA	NA	11	107737841	SLC35F2	1
11:107742547:C:T	GTEx/v7	Brain_Nucleus_accumbens_basal_ganglia	ENSG00000110660	C	1.39481e-08	-0.639335	2.07644e-13	NA	NA	11	107742547	SLC35F2	1
11:107746430:A:G	GTEx/v7	Brain_Nucleus_accumbens_basal_ganglia	ENSG00000110660	A	4.83648e-08	-0.632001	2.07644e-13	NA	NA	11	107746430	SLC35F2	1
11:107720325:A:G	GTEx/v7	Brain_Putamen_basal_ganglia	ENSG00000110660	G	1.26092e-05	-0.51158	1.23986e-11	NA	NA	11	107720325	SLC35F2	1
11:107713761:C:T	GTEx/v7	Esophagus_Mucosa	ENSG00000110660	T	4.0148e-08	-0.195414	6.96166e-13	C	+	11	107713761	SLC35F2	1
11:107720325:A:G	GTEx/v7	Esophagus_Mucosa	ENSG00000110660	G	3.10616e-08	-0.20165	6.96166e-13	NA	NA	11	107720325	SLC35F2	1
11:107729615:G:T	GTEx/v7	Esophagus_Mucosa	ENSG00000110660	T	5.65385e-08	-0.193874	6.96166e-13	G	+	11	107729615	SLC35F2	1
11:107731779:A:G	GTEx/v7	Esophagus_Mucosa	ENSG00000110660	A	5.33993e-08	-0.193875	6.96166e-13	G	+	11	107731779	SLC35F2	1
11:107737841:C:T	GTEx/v7	Esophagus_Mucosa	ENSG00000110660	T	3.36272e-08	-0.197828	6.96166e-13	NA	NA	11	107737841	SLC35F2	1
11:107742547:C:T	GTEx/v7	Esophagus_Mucosa	ENSG00000110660	C	2.92911e-08	-0.199088	6.96166e-13	NA	NA	11	107742547	SLC35F2	1
11:107746430:A:G	GTEx/v7	Esophagus_Mucosa	ENSG00000110660	A	7.27848e-08	-0.195225	6.96166e-13	NA	NA	11	107746430	SLC35F2	1
11:107815199:C:G	GTEx/v7	Minor_Salivary_Gland	ENSG00000110660	C	4.21831e-06	-0.338863	0.0078083	NA	NA	11	107815199	SLC35F2	1
11:107713761:C:T	GTEx/v7	Pancreas	ENSG00000110660	T	2.45442e-09	-0.388163	2.2975e-10	C	+	11	107713761	SLC35F2	1
11:107720325:A:G	GTEx/v7	Pancreas	ENSG00000110660	G	7.01103e-09	-0.388582	2.2975e-10	NA	NA	11	107720325	SLC35F2	1
11:107729615:G:T	GTEx/v7	Pancreas	ENSG00000110660	T	1.10819e-09	-0.396585	2.2975e-10	G	+	11	107729615	SLC35F2	1
11:107731779:A:G	GTEx/v7	Pancreas	ENSG00000110660	A	9.78414e-10	-0.397387	2.2975e-10	G	+	11	107731779	SLC35F2	1
11:107737841:C:T	GTEx/v7	Pancreas	ENSG00000110660	T	1.44106e-09	-0.39549	2.2975e-10	NA	NA	11	107737841	SLC35F2	1
11:107742547:C:T	GTEx/v7	Pancreas	ENSG00000110660	C	2.15972e-08	-0.373953	2.2975e-10	NA	NA	11	107742547	SLC35F2	1
11:107746430:A:G	GTEx/v7	Pancreas	ENSG00000110660	A	1.43361e-08	-0.381126	2.2975e-10	NA	NA	11	107746430	SLC35F2	1
11:107766973:C:G	GTEx/v7	Pituitary	ENSG00000110660	G	1.45906e-05	0.371066	0.0120779	NA	NA	11	107766973	SLC35F2	1
11:107713761:C:T	GTEx/v7	Stomach	ENSG00000110660	T	3.85455e-08	-0.171439	8.64645e-07	C	+	11	107713761	SLC35F2	1
11:107720325:A:G	GTEx/v7	Stomach	ENSG00000110660	G	4.48243e-08	-0.176015	8.64645e-07	NA	NA	11	107720325	SLC35F2	1
11:107729615:G:T	GTEx/v7	Stomach	ENSG00000110660	T	1.88317e-08	-0.175498	8.64645e-07	G	+	11	107729615	SLC35F2	1
11:107731779:A:G	GTEx/v7	Stomach	ENSG00000110660	A	1.88317e-08	-0.175498	8.64645e-07	G	+	11	107731779	SLC35F2	1
11:107737841:C:T	GTEx/v7	Stomach	ENSG00000110660	T	1.88317e-08	-0.175498	8.64645e-07	NA	NA	11	107737841	SLC35F2	1
11:107742547:C:T	GTEx/v7	Stomach	ENSG00000110660	C	1.07968e-05	-0.143094	8.64645e-07	NA	NA	11	107742547	SLC35F2	1
11:107746430:A:G	GTEx/v7	Stomach	ENSG00000110660	A	4.69581e-06	-0.149343	8.64645e-07	NA	NA	11	107746430	SLC35F2	1
11:107713761:C:T	GTEx/v7	Testis	ENSG00000110660	T	2.04295e-06	-0.203331	0.00206936	C	+	11	107713761	SLC35F2	1
11:107720325:A:G	GTEx/v7	Testis	ENSG00000110660	G	1.6562e-05	-0.189093	0.00206936	NA	NA	11	107720325	SLC35F2	1
11:107729615:G:T	GTEx/v7	Testis	ENSG00000110660	T	2.03383e-06	-0.202429	0.00206936	G	+	11	107729615	SLC35F2	1
11:107731779:A:G	GTEx/v7	Testis	ENSG00000110660	A	1.37254e-06	-0.204217	0.00206936	G	+	11	107731779	SLC35F2	1
11:107737841:C:T	GTEx/v7	Testis	ENSG00000110660	T	1.92868e-06	-0.207295	0.00206936	NA	NA	11	107737841	SLC35F2	1
11:107742547:C:T	GTEx/v7	Testis	ENSG00000110660	C	3.46738e-06	-0.205727	0.00206936	NA	NA	11	107742547	SLC35F2	1
11:107746430:A:G	GTEx/v7	Testis	ENSG00000110660	A	3.05737e-06	-0.207238	0.00206936	NA	NA	11	107746430	SLC35F2	1

## Sheet: S4_ANX_Chromatin_interactions
GenomicLocus	region1	region2	FDR	type	DB	tissue/cell	inter/intra	SNPs	genes	ciMapFilt
2	6:69930000-69940000	6:69990000-70000000	9.10589e-41	HiC	Giusti-Rodriguez_et_al_2019	Adult_Cortex	intra	rs6937106	NA	0
2	6:69930000-69940000	6:70000000-70010000	1.42665e-21	HiC	Giusti-Rodriguez_et_al_2019	Adult_Cortex	intra	rs6937106	NA	0
2	6:69680000-69690000	6:70490000-70500000	2.25055e-13	HiC	Giusti-Rodriguez_et_al_2019	Adult_Cortex	intra	rs3798980;rs34526480:69684542:A:G;rs13191706:69686817:A:G;rs13194716:69686889:A:G	NA	0
2	6:69930000-69940000	6:70490000-70500000	2.01089e-14	HiC	Giusti-Rodriguez_et_al_2019	Adult_Cortex	intra	rs6937106	NA	0
3	11:107710000-107720000	11:107730000-107740000	1.95652e-19	HiC	Giusti-Rodriguez_et_al_2019	Adult_Cortex	intra	rs493037:107713761:C:T	NA	0
2	6:69930000-69940000	6:69390000-69400000	1.11477e-11	HiC	Giusti-Rodriguez_et_al_2019	Adult_Cortex	intra	rs6937106	NA	0
3	11:107730000-107740000	11:107710000-107720000	1.95652e-19	HiC	Giusti-Rodriguez_et_al_2019	Adult_Cortex	intra	rs502253:107731779:G:A;rs552438	NA	0
2	6:69930000-69940000	6:69960000-69970000	3.74223e-19	HiC	Giusti-Rodriguez_et_al_2019	Fetal_Cortex	intra	rs6937106	NA	0
2	6:69930000-69940000	6:69990000-70000000	9.68398e-32	HiC	Giusti-Rodriguez_et_al_2019	Fetal_Cortex	intra	rs6937106	NA	0
2	6:69930000-69940000	6:70000000-70010000	1.5602e-27	HiC	Giusti-Rodriguez_et_al_2019	Fetal_Cortex	intra	rs6937106	NA	0
2	6:69930000-69940000	6:70090000-70100000	7.93125e-12	HiC	Giusti-Rodriguez_et_al_2019	Fetal_Cortex	intra	rs6937106	NA	0
2	6:69930000-69940000	6:70120000-70130000	2.41354e-25	HiC	Giusti-Rodriguez_et_al_2019	Fetal_Cortex	intra	rs6937106	NA	0
2	6:69930000-69940000	6:70140000-70150000	6.4083e-14	HiC	Giusti-Rodriguez_et_al_2019	Fetal_Cortex	intra	rs6937106	NA	0
2	6:69930000-69940000	6:70490000-70500000	1.06049e-12	HiC	Giusti-Rodriguez_et_al_2019	Fetal_Cortex	intra	rs6937106	NA	0
2	6:69930000-69940000	6:70820000-70830000	1.24986e-12	HiC	Giusti-Rodriguez_et_al_2019	Fetal_Cortex	intra	rs6937106	NA	0
2	6:69930000-69940000	6:70880000-70890000	2.94973e-19	HiC	Giusti-Rodriguez_et_al_2019	Fetal_Cortex	intra	rs6937106	NA	0
3	11:107710000-107720000	11:107730000-107740000	7.49846e-52	HiC	Giusti-Rodriguez_et_al_2019	Fetal_Cortex	intra	rs493037:107713761:C:T	NA	0
3	11:107730000-107740000	11:107830000-107840000	1.63553e-15	HiC	Giusti-Rodriguez_et_al_2019	Fetal_Cortex	intra	rs502253:107731779:G:A;rs552438	NA	0
3	11:107810000-107820000	11:107830000-107840000	3.84258e-14	HiC	Giusti-Rodriguez_et_al_2019	Fetal_Cortex	intra	rs10890782;rs10890783;rs12361830	NA	0
3	11:107830000-107840000	11:107880000-107890000	1.22298e-14	HiC	Giusti-Rodriguez_et_al_2019	Fetal_Cortex	intra	rs10716882;rs10789645;rs10789646;rs10890787	NA	0
3	11:107710000-107720000	11:107990000-108000000	1.06174e-16	HiC	Giusti-Rodriguez_et_al_2019	Fetal_Cortex	intra	rs493037:107713761:C:T	ENSG00000255467:ENSG00000075239	1
3	11:107730000-107740000	11:107990000-108000000	3.33421e-14	HiC	Giusti-Rodriguez_et_al_2019	Fetal_Cortex	intra	rs502253:107731779:G:A;rs552438	ENSG00000255467:ENSG00000075239	1
3	11:107830000-107840000	11:107990000-108000000	1.62998e-14	HiC	Giusti-Rodriguez_et_al_2019	Fetal_Cortex	intra	rs10716882;rs10789645;rs10789646;rs10890787	ENSG00000255467:ENSG00000075239	1
3	11:107730000-107740000	11:108090000-108100000	3.05687e-22	HiC	Giusti-Rodriguez_et_al_2019	Fetal_Cortex	intra	rs502253:107731779:G:A;rs552438	ENSG00000149308:ENSG00000149311:ENSG00000206967	1
3	11:107820000-107830000	11:108090000-108100000	8.69816e-16	HiC	Giusti-Rodriguez_et_al_2019	Fetal_Cortex	intra	rs112488182;rs10890784	ENSG00000149308:ENSG00000149311:ENSG00000206967	1
3	11:107830000-107840000	11:108090000-108100000	1.74511e-26	HiC	Giusti-Rodriguez_et_al_2019	Fetal_Cortex	intra	rs10716882;rs10789645;rs10789646;rs10890787	ENSG00000149308:ENSG00000149311:ENSG00000206967	1
3	11:107730000-107740000	11:108430000-108440000	1.30732e-13	HiC	Giusti-Rodriguez_et_al_2019	Fetal_Cortex	intra	rs502253:107731779:G:A;rs552438	NA	0
3	11:107830000-107840000	11:108430000-108440000	1.82281e-16	HiC	Giusti-Rodriguez_et_al_2019	Fetal_Cortex	intra	rs10716882;rs10789645;rs10789646;rs10890787	NA	0
3	11:107710000-107720000	11:107580000-107590000	7.85965e-15	HiC	Giusti-Rodriguez_et_al_2019	Fetal_Cortex	intra	rs493037:107713761:C:T	ENSG00000170290:ENSG00000268602	1
3	11:107730000-107740000	11:107550000-107560000	1.39616e-14	HiC	Giusti-Rodriguez_et_al_2019	Fetal_Cortex	intra	rs502253:107731779:G:A;rs552438	NA	0
3	11:107730000-107740000	11:107580000-107590000	2.32892e-15	HiC	Giusti-Rodriguez_et_al_2019	Fetal_Cortex	intra	rs502253:107731779:G:A;rs552438	ENSG00000170290:ENSG00000268602	1
3	11:107730000-107740000	11:107640000-107650000	1.8862e-23	HiC	Giusti-Rodriguez_et_al_2019	Fetal_Cortex	intra	rs502253:107731779:G:A;rs552438	ENSG00000214306:ENSG00000214305	1
3	11:107730000-107740000	11:107710000-107720000	7.49846e-52	HiC	Giusti-Rodriguez_et_al_2019	Fetal_Cortex	intra	rs502253:107731779:G:A;rs552438	NA	0
3	11:107830000-107840000	11:107580000-107590000	2.12712e-11	HiC	Giusti-Rodriguez_et_al_2019	Fetal_Cortex	intra	rs10716882;rs10789645;rs10789646;rs10890787	ENSG00000170290:ENSG00000268602	1
3	11:107830000-107840000	11:107730000-107740000	1.63553e-15	HiC	Giusti-Rodriguez_et_al_2019	Fetal_Cortex	intra	rs10716882;rs10789645;rs10789646;rs10890787	NA	0
3	11:107830000-107840000	11:107810000-107820000	3.84258e-14	HiC	Giusti-Rodriguez_et_al_2019	Fetal_Cortex	intra	rs10716882;rs10789645;rs10789646;rs10890787	NA	0
1	3:59640001-59680000	3:59720001-59760000	8.8959e-10	HiC	GSE87112	Aorta	intra	rs1672311;rs1298152;rs1281464;rs1296318;rs1297216;rs1281465;3:59666001:A:G;rs1281469;rs1666072;rs1672314;rs138142592;rs1672315;rs1672316;rs1628081;rs1666071;rs1672320;rs1616465;rs1672321;rs1080161;rs6446076;rs6446077:59677100:G:A;rs2886782:59677938:C:T;rs7635981;rs1542214:59678802:G:T;rs2166792	NA	0
1	3:59640001-59680000	3:60920001-60960000	2.08373e-07	HiC	GSE87112	Aorta	intra	rs1672311;rs1298152;rs1281464;rs1296318;rs1297216;rs1281465;3:59666001:A:G;rs1281469;rs1666072;rs1672314;rs138142592;rs1672315;rs1672316;rs1628081;rs1666071;rs1672320;rs1616465;rs1672321;rs1080161;rs6446076;rs6446077:59677100:G:A;rs2886782:59677938:C:T;rs7635981;rs1542214:59678802:G:T;rs2166792	NA	0
1	3:59640001-59680000	3:62200001-62240000	7.65246e-07	HiC	GSE87112	Aorta	intra	rs1672311;rs1298152;rs1281464;rs1296318;rs1297216;rs1281465;3:59666001:A:G;rs1281469;rs1666072;rs1672314;rs138142592;rs1672315;rs1672316;rs1628081;rs1666071;rs1672320;rs1616465;rs1672321;rs1080161;rs6446076;rs6446077:59677100:G:A;rs2886782:59677938:C:T;rs7635981;rs1542214:59678802:G:T;rs2166792	NA	0
2	6:69640001-69680000	6:69960001-70000000	5.68712e-09	HiC	GSE87112	Aorta	intra	rs13191240;rs34617600;rs3798978:69678213:C:G	NA	0
2	6:69640001-69680000	6:70800001-70840000	2.64297e-11	HiC	GSE87112	Aorta	intra	rs13191240;rs34617600;rs3798978:69678213:C:G	ENSG00000216365	1
2	6:69720001-69760000	6:70800001-70840000	1.02426e-08	HiC	GSE87112	Aorta	intra	rs3799007:69723045:T:C;rs117667441:69731898:C:T;rs80164607:69737887:C:T;rs117271109;rs532909476;rs79911876:69743496:C:T;rs75556966:69746343:A:T;rs74802157:69748723:G:T;rs118099456:69750540:T:G	ENSG00000216365	1
2	6:69720001-69760000	6:70840001-70880000	2.9441e-07	HiC	GSE87112	Aorta	intra	rs3799007:69723045:T:C;rs117667441:69731898:C:T;rs80164607:69737887:C:T;rs117271109;rs532909476;rs79911876:69743496:C:T;rs75556966:69746343:A:T;rs74802157:69748723:G:T;rs118099456:69750540:T:G	NA	0
2	6:69760001-69800000	6:70800001-70840000	2.152e-08	HiC	GSE87112	Aorta	intra	rs3799021:69760328:A:G;rs62416781:69762935:G:A;rs62416782:69766653:G:A;rs62416803:69766783:C:T;rs145624521;rs3734465;rs62416807:69773007:A:G;rs3799023:69774810:T:C;rs79811527:69776038:C:T	ENSG00000216365	1
2	6:69840001-69880000	6:70800001-70840000	3.19174e-07	HiC	GSE87112	Aorta	intra	rs117674865	ENSG00000216365	1
4	17:53560001-53600000	17:53680001-53720000	1.84728e-21	HiC	GSE87112	Aorta	intra	rs112417272;rs573589767;rs7208396;rs118056591;rs149775098;rs7211627;rs7215634;rs7220088;rs7215523;rs11079177;rs12601773;rs11871416;rs199501723;rs7226241:53573452:T:A;rs1553677;rs1010543:53574070:T:G	NA	0
4	17:53560001-53600000	17:53880001-53920000	9.25571e-07	HiC	GSE87112	Aorta	intra	rs112417272;rs573589767;rs7208396;rs118056591;rs149775098;rs7211627;rs7215634;rs7220088;rs7215523;rs11079177;rs12601773;rs11871416;rs199501723;rs7226241:53573452:T:A;rs1553677;rs1010543:53574070:T:G	NA	0
4	17:53560001-53600000	17:53200001-53240000	7.38815e-11	HiC	GSE87112	Aorta	intra	rs112417272;rs573589767;rs7208396;rs118056591;rs149775098;rs7211627;rs7215634;rs7220088;rs7215523;rs11079177;rs12601773;rs11871416;rs199501723;rs7226241:53573452:T:A;rs1553677;rs1010543:53574070:T:G	NA	0
4	17:53560001-53600000	17:53480001-53520000	2.76047e-12	HiC	GSE87112	Aorta	intra	rs112417272;rs573589767;rs7208396;rs118056591;rs149775098;rs7211627;rs7215634;rs7220088;rs7215523;rs11079177;rs12601773;rs11871416;rs199501723;rs7226241:53573452:T:A;rs1553677;rs1010543:53574070:T:G	ENSG00000108960	1
4	17:53560001-53600000	17:53520001-53560000	2.54547e-08	HiC	GSE87112	Aorta	intra	rs112417272;rs573589767;rs7208396;rs118056591;rs149775098;rs7211627;rs7215634;rs7220088;rs7215523;rs11079177;rs12601773;rs11871416;rs199501723;rs7226241:53573452:T:A;rs1553677;rs1010543:53574070:T:G	ENSG00000262395	1
3	11:107680001-107720000	11:109960001-110000000	7.31478e-08	HiC	GSE87112	GM12878	intra	rs493037:107713761:C:T	ENSG00000149289	1
3	11:107720001-107760000	11:107400001-107440000	3.02867e-10	HiC	GSE87112	GM12878	intra	rs2456080;rs488512;rs2442683:107729615:G:T;rs502253:107731779:G:A;rs552438;rs543568;rs1242894	ENSG00000137760	1
3	11:107720001-107760000	11:107640001-107680000	8.11658e-15	HiC	GSE87112	GM12878	intra	rs2456080;rs488512;rs2442683:107729615:G:T;rs502253:107731779:G:A;rs552438;rs543568;rs1242894	ENSG00000214306:ENSG00000214305	1
4	17:53560001-53600000	17:53040001-53080000	2.1139e-08	HiC	GSE87112	GM12878	intra	rs112417272;rs573589767;rs7208396;rs118056591;rs149775098;rs7211627;rs7215634;rs7220088;rs7215523;rs11079177;rs12601773;rs11871416;rs199501723;rs7226241:53573452:T:A;rs1553677;rs1010543:53574070:T:G	ENSG00000166260:ENSG00000166263	1
4	17:53560001-53600000	17:53480001-53520000	2.82034e-10	HiC	GSE87112	GM12878	intra	rs112417272;rs573589767;rs7208396;rs118056591;rs149775098;rs7211627;rs7215634;rs7220088;rs7215523;rs11079177;rs12601773;rs11871416;rs199501723;rs7226241:53573452:T:A;rs1553677;rs1010543:53574070:T:G	ENSG00000108960	1
4	17:53560001-53600000	17:53520001-53560000	2.38762e-10	HiC	GSE87112	GM12878	intra	rs112417272;rs573589767;rs7208396;rs118056591;rs149775098;rs7211627;rs7215634;rs7220088;rs7215523;rs11079177;rs12601773;rs11871416;rs199501723;rs7226241:53573452:T:A;rs1553677;rs1010543:53574070:T:G	ENSG00000262395	1
1	3:59640001-59680000	3:59680001-59720000	2.4452e-26	HiC	GSE87112	hESC	intra	rs1672311;rs1298152;rs1281464;rs1296318;rs1297216;rs1281465;3:59666001:A:G;rs1281469;rs1666072;rs1672314;rs138142592;rs1672315;rs1672316;rs1628081;rs1666071;rs1672320;rs1616465;rs1672321;rs1080161;rs6446076;rs6446077:59677100:G:A;rs2886782:59677938:C:T;rs7635981;rs1542214:59678802:G:T;rs2166792	NA	0
1	3:59640001-59680000	3:59720001-59760000	3.41481e-78	HiC	GSE87112	hESC	intra	rs1672311;rs1298152;rs1281464;rs1296318;rs1297216;rs1281465;3:59666001:A:G;rs1281469;rs1666072;rs1672314;rs138142592;rs1672315;rs1672316;rs1628081;rs1666071;rs1672320;rs1616465;rs1672321;rs1080161;rs6446076;rs6446077:59677100:G:A;rs2886782:59677938:C:T;rs7635981;rs1542214:59678802:G:T;rs2166792	NA	0
1	3:59640001-59680000	3:59760001-59800000	3.2579e-36	HiC	GSE87112	hESC	intra	rs1672311;rs1298152;rs1281464;rs1296318;rs1297216;rs1281465;3:59666001:A:G;rs1281469;rs1666072;rs1672314;rs138142592;rs1672315;rs1672316;rs1628081;rs1666071;rs1672320;rs1616465;rs1672321;rs1080161;rs6446076;rs6446077:59677100:G:A;rs2886782:59677938:C:T;rs7635981;rs1542214:59678802:G:T;rs2166792	NA	0
1	3:59640001-59680000	3:59800001-59840000	3.2827e-49	HiC	GSE87112	hESC	intra	rs1672311;rs1298152;rs1281464;rs1296318;rs1297216;rs1281465;3:59666001:A:G;rs1281469;rs1666072;rs1672314;rs138142592;rs1672315;rs1672316;rs1628081;rs1666071;rs1672320;rs1616465;rs1672321;rs1080161;rs6446076;rs6446077:59677100:G:A;rs2886782:59677938:C:T;rs7635981;rs1542214:59678802:G:T;rs2166792	NA	0
1	3:59640001-59680000	3:59840001-59880000	1.98111e-09	HiC	GSE87112	hESC	intra	rs1672311;rs1298152;rs1281464;rs1296318;rs1297216;rs1281465;3:59666001:A:G;rs1281469;rs1666072;rs1672314;rs138142592;rs1672315;rs1672316;rs1628081;rs1666071;rs1672320;rs1616465;rs1672321;rs1080161;rs6446076;rs6446077:59677100:G:A;rs2886782:59677938:C:T;rs7635981;rs1542214:59678802:G:T;rs2166792	NA	0
1	3:59640001-59680000	3:59920001-59960000	2.5663e-13	HiC	GSE87112	hESC	intra	rs1672311;rs1298152;rs1281464;rs1296318;rs1297216;rs1281465;3:59666001:A:G;rs1281469;rs1666072;rs1672314;rs138142592;rs1672315;rs1672316;rs1628081;rs1666071;rs1672320;rs1616465;rs1672321;rs1080161;rs6446076;rs6446077:59677100:G:A;rs2886782:59677938:C:T;rs7635981;rs1542214:59678802:G:T;rs2166792	ENSG00000269415	1
1	3:59640001-59680000	3:59960001-60000000	9.22579e-16	HiC	GSE87112	hESC	intra	rs1672311;rs1298152;rs1281464;rs1296318;rs1297216;rs1281465;3:59666001:A:G;rs1281469;rs1666072;rs1672314;rs138142592;rs1672315;rs1672316;rs1628081;rs1666071;rs1672320;rs1616465;rs1672321;rs1080161;rs6446076;rs6446077:59677100:G:A;rs2886782:59677938:C:T;rs7635981;rs1542214:59678802:G:T;rs2166792	NA	0
1	3:59640001-59680000	3:60120001-60160000	1.82359e-08	HiC	GSE87112	hESC	intra	rs1672311;rs1298152;rs1281464;rs1296318;rs1297216;rs1281465;3:59666001:A:G;rs1281469;rs1666072;rs1672314;rs138142592;rs1672315;rs1672316;rs1628081;rs1666071;rs1672320;rs1616465;rs1672321;rs1080161;rs6446076;rs6446077:59677100:G:A;rs2886782:59677938:C:T;rs7635981;rs1542214:59678802:G:T;rs2166792	NA	0
1	3:59640001-59680000	3:60200001-60240000	5.53454e-20	HiC	GSE87112	hESC	intra	rs1672311;rs1298152;rs1281464;rs1296318;rs1297216;rs1281465;3:59666001:A:G;rs1281469;rs1666072;rs1672314;rs138142592;rs1672315;rs1672316;rs1628081;rs1666071;rs1672320;rs1616465;rs1672321;rs1080161;rs6446076;rs6446077:59677100:G:A;rs2886782:59677938:C:T;rs7635981;rs1542214:59678802:G:T;rs2166792	NA	0
1	3:59640001-59680000	3:60240001-60280000	2.60127e-16	HiC	GSE87112	hESC	intra	rs1672311;rs1298152;rs1281464;rs1296318;rs1297216;rs1281465;3:59666001:A:G;rs1281469;rs1666072;rs1672314;rs138142592;rs1672315;rs1672316;rs1628081;rs1666071;rs1672320;rs1616465;rs1672321;rs1080161;rs6446076;rs6446077:59677100:G:A;rs2886782:59677938:C:T;rs7635981;rs1542214:59678802:G:T;rs2166792	NA	0
1	3:59640001-59680000	3:60280001-60320000	4.4481e-10	HiC	GSE87112	hESC	intra	rs1672311;rs1298152;rs1281464;rs1296318;rs1297216;rs1281465;3:59666001:A:G;rs1281469;rs1666072;rs1672314;rs138142592;rs1672315;rs1672316;rs1628081;rs1666071;rs1672320;rs1616465;rs1672321;rs1080161;rs6446076;rs6446077:59677100:G:A;rs2886782:59677938:C:T;rs7635981;rs1542214:59678802:G:T;rs2166792	NA	0
1	3:59640001-59680000	3:60320001-60360000	2.95259e-07	HiC	GSE87112	hESC	intra	rs1672311;rs1298152;rs1281464;rs1296318;rs1297216;rs1281465;3:59666001:A:G;rs1281469;rs1666072;rs1672314;rs138142592;rs1672315;rs1672316;rs1628081;rs1666071;rs1672320;rs1616465;rs1672321;rs1080161;rs6446076;rs6446077:59677100:G:A;rs2886782:59677938:C:T;rs7635981;rs1542214:59678802:G:T;rs2166792	NA	0
1	3:59640001-59680000	3:60360001-60400000	5.09926e-08	HiC	GSE87112	hESC	intra	rs1672311;rs1298152;rs1281464;rs1296318;rs1297216;rs1281465;3:59666001:A:G;rs1281469;rs1666072;rs1672314;rs138142592;rs1672315;rs1672316;rs1628081;rs1666071;rs1672320;rs1616465;rs1672321;rs1080161;rs6446076;rs6446077:59677100:G:A;rs2886782:59677938:C:T;rs7635981;rs1542214:59678802:G:T;rs2166792	NA	0
1	3:59640001-59680000	3:60560001-60600000	3.37896e-07	HiC	GSE87112	hESC	intra	rs1672311;rs1298152;rs1281464;rs1296318;rs1297216;rs1281465;3:59666001:A:G;rs1281469;rs1666072;rs1672314;rs138142592;rs1672315;rs1672316;rs1628081;rs1666071;rs1672320;rs1616465;rs1672321;rs1080161;rs6446076;rs6446077:59677100:G:A;rs2886782:59677938:C:T;rs7635981;rs1542214:59678802:G:T;rs2166792	NA	0
1	3:59640001-59680000	3:60680001-60720000	2.36338e-07	HiC	GSE87112	hESC	intra	rs1672311;rs1298152;rs1281464;rs1296318;rs1297216;rs1281465;3:59666001:A:G;rs1281469;rs1666072;rs1672314;rs138142592;rs1672315;rs1672316;rs1628081;rs1666071;rs1672320;rs1616465;rs1672321;rs1080161;rs6446076;rs6446077:59677100:G:A;rs2886782:59677938:C:T;rs7635981;rs1542214:59678802:G:T;rs2166792	ENSG00000225673:ENSG00000244183	1
1	3:59640001-59680000	3:60760001-60800000	6.78236e-07	HiC	GSE87112	hESC	intra	rs1672311;rs1298152;rs1281464;rs1296318;rs1297216;rs1281465;3:59666001:A:G;rs1281469;rs1666072;rs1672314;rs138142592;rs1672315;rs1672316;rs1628081;rs1666071;rs1672320;rs1616465;rs1672321;rs1080161;rs6446076;rs6446077:59677100:G:A;rs2886782:59677938:C:T;rs7635981;rs1542214:59678802:G:T;rs2166792	NA	0
1	3:59640001-59680000	3:60800001-60840000	3.45711e-09	HiC	GSE87112	hESC	intra	rs1672311;rs1298152;rs1281464;rs1296318;rs1297216;rs1281465;3:59666001:A:G;rs1281469;rs1666072;rs1672314;rs138142592;rs1672315;rs1672316;rs1628081;rs1666071;rs1672320;rs1616465;rs1672321;rs1080161;rs6446076;rs6446077:59677100:G:A;rs2886782:59677938:C:T;rs7635981;rs1542214:59678802:G:T;rs2166792	NA	0
1	3:59640001-59680000	3:60880001-60920000	1.02417e-10	HiC	GSE87112	hESC	intra	rs1672311;rs1298152;rs1281464;rs1296318;rs1297216;rs1281465;3:59666001:A:G;rs1281469;rs1666072;rs1672314;rs138142592;rs1672315;rs1672316;rs1628081;rs1666071;rs1672320;rs1616465;rs1672321;rs1080161;rs6446076;rs6446077:59677100:G:A;rs2886782:59677938:C:T;rs7635981;rs1542214:59678802:G:T;rs2166792	NA	0
1	3:59640001-59680000	3:60920001-60960000	1.09352e-08	HiC	GSE87112	hESC	intra	rs1672311;rs1298152;rs1281464;rs1296318;rs1297216;rs1281465;3:59666001:A:G;rs1281469;rs1666072;rs1672314;rs138142592;rs1672315;rs1672316;rs1628081;rs1666071;rs1672320;rs1616465;rs1672321;rs1080161;rs6446076;rs6446077:59677100:G:A;rs2886782:59677938:C:T;rs7635981;rs1542214:59678802:G:T;rs2166792	NA	0
1	3:59640001-59680000	3:60960001-61000000	9.52066e-12	HiC	GSE87112	hESC	intra	rs1672311;rs1298152;rs1281464;rs1296318;rs1297216;rs1281465;3:59666001:A:G;rs1281469;rs1666072;rs1672314;rs138142592;rs1672315;rs1672316;rs1628081;rs1666071;rs1672320;rs1616465;rs1672321;rs1080161;rs6446076;rs6446077:59677100:G:A;rs2886782:59677938:C:T;rs7635981;rs1542214:59678802:G:T;rs2166792	NA	0
1	3:59640001-59680000	3:61080001-61120000	8.13647e-08	HiC	GSE87112	hESC	intra	rs1672311;rs1298152;rs1281464;rs1296318;rs1297216;rs1281465;3:59666001:A:G;rs1281469;rs1666072;rs1672314;rs138142592;rs1672315;rs1672316;rs1628081;rs1666071;rs1672320;rs1616465;rs1672321;rs1080161;rs6446076;rs6446077:59677100:G:A;rs2886782:59677938:C:T;rs7635981;rs1542214:59678802:G:T;rs2166792	NA	0
1	3:59640001-59680000	3:61240001-61280000	3.87859e-09	HiC	GSE87112	hESC	intra	rs1672311;rs1298152;rs1281464;rs1296318;rs1297216;rs1281465;3:59666001:A:G;rs1281469;rs1666072;rs1672314;rs138142592;rs1672315;rs1672316;rs1628081;rs1666071;rs1672320;rs1616465;rs1672321;rs1080161;rs6446076;rs6446077:59677100:G:A;rs2886782:59677938:C:T;rs7635981;rs1542214:59678802:G:T;rs2166792	NA	0
1	3:59640001-59680000	3:61280001-61320000	3.71406e-11	HiC	GSE87112	hESC	intra	rs1672311;rs1298152;rs1281464;rs1296318;rs1297216;rs1281465;3:59666001:A:G;rs1281469;rs1666072;rs1672314;rs138142592;rs1672315;rs1672316;rs1628081;rs1666071;rs1672320;rs1616465;rs1672321;rs1080161;rs6446076;rs6446077:59677100:G:A;rs2886782:59677938:C:T;rs7635981;rs1542214:59678802:G:T;rs2166792	NA	0
1	3:59640001-59680000	3:61320001-61360000	6.24587e-14	HiC	GSE87112	hESC	intra	rs1672311;rs1298152;rs1281464;rs1296318;rs1297216;rs1281465;3:59666001:A:G;rs1281469;rs1666072;rs1672314;rs138142592;rs1672315;rs1672316;rs1628081;rs1666071;rs1672320;rs1616465;rs1672321;rs1080161;rs6446076;rs6446077:59677100:G:A;rs2886782:59677938:C:T;rs7635981;rs1542214:59678802:G:T;rs2166792	NA	0
1	3:59640001-59680000	3:61400001-61440000	9.35709e-12	HiC	GSE87112	hESC	intra	rs1672311;rs1298152;rs1281464;rs1296318;rs1297216;rs1281465;3:59666001:A:G;rs1281469;rs1666072;rs1672314;rs138142592;rs1672315;rs1672316;rs1628081;rs1666071;rs1672320;rs1616465;rs1672321;rs1080161;rs6446076;rs6446077:59677100:G:A;rs2886782:59677938:C:T;rs7635981;rs1542214:59678802:G:T;rs2166792	NA	0
1	3:59640001-59680000	3:62200001-62240000	1.00165e-07	HiC	GSE87112	hESC	intra	rs1672311;rs1298152;rs1281464;rs1296318;rs1297216;rs1281465;3:59666001:A:G;rs1281469;rs1666072;rs1672314;rs138142592;rs1672315;rs1672316;rs1628081;rs1666071;rs1672320;rs1616465;rs1672321;rs1080161;rs6446076;rs6446077:59677100:G:A;rs2886782:59677938:C:T;rs7635981;rs1542214:59678802:G:T;rs2166792	NA	0
1	3:59640001-59680000	3:62240001-62280000	1.27257e-08	HiC	GSE87112	hESC	intra	rs1672311;rs1298152;rs1281464;rs1296318;rs1297216;rs1281465;3:59666001:A:G;rs1281469;rs1666072;rs1672314;rs138142592;rs1672315;rs1672316;rs1628081;rs1666071;rs1672320;rs1616465;rs1672321;rs1080161;rs6446076;rs6446077:59677100:G:A;rs2886782:59677938:C:T;rs7635981;rs1542214:59678802:G:T;rs2166792	NA	0
1	3:59640001-59680000	3:62280001-62320000	8.52145e-08	HiC	GSE87112	hESC	intra	rs1672311;rs1298152;rs1281464;rs1296318;rs1297216;rs1281465;3:59666001:A:G;rs1281469;rs1666072;rs1672314;rs138142592;rs1672315;rs1672316;rs1628081;rs1666071;rs1672320;rs1616465;rs1672321;rs1080161;rs6446076;rs6446077:59677100:G:A;rs2886782:59677938:C:T;rs7635981;rs1542214:59678802:G:T;rs2166792	ENSG00000114405	1
1	3:59680001-59720000	3:59720001-59760000	2.52414e-14	HiC	GSE87112	hESC	intra	rs6795459;rs1447816:59684754:C:T;rs1374861;rs6446078;rs997346;rs6803290;rs1463399;rs2084378;rs9880086;rs7371972;rs1374853;rs7616008;rs1823229	NA	0
2	6:69520001-69560000	6:70800001-70840000	9.47355e-07	HiC	GSE87112	hESC	intra	6:69558987:A:G	ENSG00000216365	1
2	6:69520001-69560000	6:70840001-70880000	5.59912e-10	HiC	GSE87112	hESC	intra	6:69558987:A:G	NA	0
2	6:69520001-69560000	6:70880001-70920000	2.11634e-07	HiC	GSE87112	hESC	intra	6:69558987:A:G	NA	0
2	6:69560001-69600000	6:69640001-69680000	7.28699e-15	HiC	GSE87112	hESC	intra	rs13208283;rs13201645	NA	0
2	6:69560001-69600000	6:69840001-69880000	3.96418e-10	HiC	GSE87112	hESC	intra	rs13208283;rs13201645	NA	0
2	6:69560001-69600000	6:69960001-70000000	8.28471e-08	HiC	GSE87112	hESC	intra	rs13208283;rs13201645	NA	0
2	6:69560001-69600000	6:70240001-70280000	4.06111e-18	HiC	GSE87112	hESC	intra	rs13208283;rs13201645	NA	0
2	6:69560001-69600000	6:70280001-70320000	1.87518e-10	HiC	GSE87112	hESC	intra	rs13208283;rs13201645	NA	0
2	6:69560001-69600000	6:70360001-70400000	4.71929e-09	HiC	GSE87112	hESC	intra	rs13208283;rs13201645	NA	0
2	6:69560001-69600000	6:70400001-70440000	2.76911e-09	HiC	GSE87112	hESC	intra	rs13208283;rs13201645	ENSG00000219085	1
2	6:69560001-69600000	6:70440001-70480000	2.20754e-08	HiC	GSE87112	hESC	intra	rs13208283;rs13201645	ENSG00000219881	1
2	6:69560001-69600000	6:70680001-70720000	1.22561e-08	HiC	GSE87112	hESC	intra	rs13208283;rs13201645	NA	0
2	6:69560001-69600000	6:70760001-70800000	8.59131e-07	HiC	GSE87112	hESC	intra	rs13208283;rs13201645	NA	0
2	6:69560001-69600000	6:70800001-70840000	4.57062e-20	HiC	GSE87112	hESC	intra	rs13208283;rs13201645	ENSG00000216365	1
2	6:69560001-69600000	6:70840001-70880000	1.27573e-17	HiC	GSE87112	hESC	intra	rs13208283;rs13201645	NA	0
2	6:69600001-69640000	6:69640001-69680000	4.32065e-30	HiC	GSE87112	hESC	intra	rs13204994;rs568144441	NA	0
2	6:69600001-69640000	6:69840001-69880000	1.03892e-10	HiC	GSE87112	hESC	intra	rs13204994;rs568144441	NA	0
2	6:69600001-69640000	6:69960001-70000000	9.33652e-22	HiC	GSE87112	hESC	intra	rs13204994;rs568144441	NA	0
2	6:69600001-69640000	6:70000001-70040000	8.28471e-08	HiC	GSE87112	hESC	intra	rs13204994;rs568144441	NA	0
2	6:69600001-69640000	6:70040001-70080000	1.29318e-14	HiC	GSE87112	hESC	intra	rs13204994;rs568144441	NA	0
2	6:69600001-69640000	6:70080001-70120000	2.43243e-07	HiC	GSE87112	hESC	intra	rs13204994;rs568144441	NA	0
2	6:69600001-69640000	6:70120001-70160000	3.12908e-12	HiC	GSE87112	hESC	intra	rs13204994;rs568144441	NA	0
2	6:69600001-69640000	6:70240001-70280000	4.00269e-29	HiC	GSE87112	hESC	intra	rs13204994;rs568144441	NA	0
2	6:69600001-69640000	6:70280001-70320000	6.04411e-11	HiC	GSE87112	hESC	intra	rs13204994;rs568144441	NA	0
2	6:69600001-69640000	6:70360001-70400000	2.77901e-11	HiC	GSE87112	hESC	intra	rs13204994;rs568144441	NA	0
2	6:69600001-69640000	6:70400001-70440000	2.83744e-11	HiC	GSE87112	hESC	intra	rs13204994;rs568144441	ENSG00000219085	1
2	6:69600001-69640000	6:70440001-70480000	7.64271e-16	HiC	GSE87112	hESC	intra	rs13204994;rs568144441	ENSG00000219881	1
2	6:69600001-69640000	6:70520001-70560000	8.50135e-08	HiC	GSE87112	hESC	intra	rs13204994;rs568144441	NA	0
2	6:69600001-69640000	6:70600001-70640000	2.6875e-08	HiC	GSE87112	hESC	intra	rs13204994;rs568144441	NA	0
2	6:69600001-69640000	6:70640001-70680000	7.81014e-07	HiC	GSE87112	hESC	intra	rs13204994;rs568144441	NA	0
2	6:69600001-69640000	6:70680001-70720000	3.08463e-11	HiC	GSE87112	hESC	intra	rs13204994;rs568144441	NA	0
2	6:69600001-69640000	6:70760001-70800000	1.02431e-10	HiC	GSE87112	hESC	intra	rs13204994;rs568144441	NA	0
2	6:69600001-69640000	6:70800001-70840000	2.86193e-42	HiC	GSE87112	hESC	intra	rs13204994;rs568144441	ENSG00000216365	1
2	6:69600001-69640000	6:70840001-70880000	4.57062e-20	HiC	GSE87112	hESC	intra	rs13204994;rs568144441	NA	0
2	6:69640001-69680000	6:69720001-69760000	2.80397e-07	HiC	GSE87112	hESC	intra	rs13191240;rs34617600;rs3798978:69678213:C:G	NA	0
2	6:69640001-69680000	6:69760001-69800000	3.45735e-09	HiC	GSE87112	hESC	intra	rs13191240;rs34617600;rs3798978:69678213:C:G	NA	0
2	6:69640001-69680000	6:69840001-69880000	2.89542e-24	HiC	GSE87112	hESC	intra	rs13191240;rs34617600;rs3798978:69678213:C:G	NA	0
2	6:69640001-69680000	6:69920001-69960000	3.36136e-07	HiC	GSE87112	hESC	intra	rs13191240;rs34617600;rs3798978:69678213:C:G	ENSG00000265498	1
2	6:69640001-69680000	6:69960001-70000000	2.02666e-22	HiC	GSE87112	hESC	intra	rs13191240;rs34617600;rs3798978:69678213:C:G	NA	0
2	6:69640001-69680000	6:70000001-70040000	1.5056e-16	HiC	GSE87112	hESC	intra	rs13191240;rs34617600;rs3798978:69678213:C:G	NA	0
2	6:69640001-69680000	6:70040001-70080000	2.71525e-16	HiC	GSE87112	hESC	intra	rs13191240;rs34617600;rs3798978:69678213:C:G	NA	0
2	6:69640001-69680000	6:70080001-70120000	4.51937e-08	HiC	GSE87112	hESC	intra	rs13191240;rs34617600;rs3798978:69678213:C:G	NA	0
2	6:69640001-69680000	6:70120001-70160000	3.12242e-09	HiC	GSE87112	hESC	intra	rs13191240;rs34617600;rs3798978:69678213:C:G	NA	0
2	6:69640001-69680000	6:70240001-70280000	3.05831e-31	HiC	GSE87112	hESC	intra	rs13191240;rs34617600;rs3798978:69678213:C:G	NA	0
2	6:69640001-69680000	6:70280001-70320000	1.288e-28	HiC	GSE87112	hESC	intra	rs13191240;rs34617600;rs3798978:69678213:C:G	NA	0
2	6:69640001-69680000	6:70360001-70400000	8.03131e-17	HiC	GSE87112	hESC	intra	rs13191240;rs34617600;rs3798978:69678213:C:G	NA	0
2	6:69640001-69680000	6:70400001-70440000	1.23482e-16	HiC	GSE87112	hESC	intra	rs13191240;rs34617600;rs3798978:69678213:C:G	ENSG00000219085	1
2	6:69640001-69680000	6:70440001-70480000	7.27456e-13	HiC	GSE87112	hESC	intra	rs13191240;rs34617600;rs3798978:69678213:C:G	ENSG00000219881	1
2	6:69640001-69680000	6:70520001-70560000	1.10517e-07	HiC	GSE87112	hESC	intra	rs13191240;rs34617600;rs3798978:69678213:C:G	NA	0
2	6:69640001-69680000	6:70560001-70600000	1.17559e-11	HiC	GSE87112	hESC	intra	rs13191240;rs34617600;rs3798978:69678213:C:G	ENSG00000082293	1
2	6:69640001-69680000	6:70600001-70640000	3.62993e-07	HiC	GSE87112	hESC	intra	rs13191240;rs34617600;rs3798978:69678213:C:G	NA	0
2	6:69640001-69680000	6:70680001-70720000	1.83099e-13	HiC	GSE87112	hESC	intra	rs13191240;rs34617600;rs3798978:69678213:C:G	NA	0
2	6:69640001-69680000	6:70720001-70760000	3.78645e-07	HiC	GSE87112	hESC	intra	rs13191240;rs34617600;rs3798978:69678213:C:G	NA	0
2	6:69640001-69680000	6:70760001-70800000	4.35385e-15	HiC	GSE87112	hESC	intra	rs13191240;rs34617600;rs3798978:69678213:C:G	NA	0
2	6:69640001-69680000	6:70800001-70840000	8.30738e-25	HiC	GSE87112	hESC	intra	rs13191240;rs34617600;rs3798978:69678213:C:G	ENSG00000216365	1
2	6:69640001-69680000	6:70840001-70880000	1.80714e-22	HiC	GSE87112	hESC	intra	rs13191240;rs34617600;rs3798978:69678213:C:G	NA	0
2	6:69680001-69720000	6:69840001-69880000	1.23979e-10	HiC	GSE87112	hESC	intra	rs3798980;rs34526480:69684542:A:G;rs13191706:69686817:A:G;rs13194716:69686889:A:G;rs71555397:69690915:T:G;rs34470831;rs202015588	NA	0
2	6:69680001-69720000	6:69960001-70000000	2.40167e-14	HiC	GSE87112	hESC	intra	rs3798980;rs34526480:69684542:A:G;rs13191706:69686817:A:G;rs13194716:69686889:A:G;rs71555397:69690915:T:G;rs34470831;rs202015588	NA	0
2	6:69680001-69720000	6:70040001-70080000	1.52634e-17	HiC	GSE87112	hESC	intra	rs3798980;rs34526480:69684542:A:G;rs13191706:69686817:A:G;rs13194716:69686889:A:G;rs71555397:69690915:T:G;rs34470831;rs202015588	NA	0
2	6:69680001-69720000	6:70120001-70160000	1.96169e-11	HiC	GSE87112	hESC	intra	rs3798980;rs34526480:69684542:A:G;rs13191706:69686817:A:G;rs13194716:69686889:A:G;rs71555397:69690915:T:G;rs34470831;rs202015588	NA	0
2	6:69680001-69720000	6:70240001-70280000	5.87361e-29	HiC	GSE87112	hESC	intra	rs3798980;rs34526480:69684542:A:G;rs13191706:69686817:A:G;rs13194716:69686889:A:G;rs71555397:69690915:T:G;rs34470831;rs202015588	NA	0
2	6:69680001-69720000	6:70280001-70320000	1.39587e-16	HiC	GSE87112	hESC	intra	rs3798980;rs34526480:69684542:A:G;rs13191706:69686817:A:G;rs13194716:69686889:A:G;rs71555397:69690915:T:G;rs34470831;rs202015588	NA	0
2	6:69680001-69720000	6:70360001-70400000	1.46582e-13	HiC	GSE87112	hESC	intra	rs3798980;rs34526480:69684542:A:G;rs13191706:69686817:A:G;rs13194716:69686889:A:G;rs71555397:69690915:T:G;rs34470831;rs202015588	NA	0
2	6:69680001-69720000	6:70400001-70440000	4.0824e-15	HiC	GSE87112	hESC	intra	rs3798980;rs34526480:69684542:A:G;rs13191706:69686817:A:G;rs13194716:69686889:A:G;rs71555397:69690915:T:G;rs34470831;rs202015588	ENSG00000219085	1
2	6:69680001-69720000	6:70440001-70480000	2.77901e-11	HiC	GSE87112	hESC	intra	rs3798980;rs34526480:69684542:A:G;rs13191706:69686817:A:G;rs13194716:69686889:A:G;rs71555397:69690915:T:G;rs34470831;rs202015588	ENSG00000219881	1
2	6:69680001-69720000	6:70760001-70800000	3.08463e-11	HiC	GSE87112	hESC	intra	rs3798980;rs34526480:69684542:A:G;rs13191706:69686817:A:G;rs13194716:69686889:A:G;rs71555397:69690915:T:G;rs34470831;rs202015588	NA	0
2	6:69680001-69720000	6:70800001-70840000	2.12581e-23	HiC	GSE87112	hESC	intra	rs3798980;rs34526480:69684542:A:G;rs13191706:69686817:A:G;rs13194716:69686889:A:G;rs71555397:69690915:T:G;rs34470831;rs202015588	ENSG00000216365	1
2	6:69680001-69720000	6:70840001-70880000	1.31064e-20	HiC	GSE87112	hESC	intra	rs3798980;rs34526480:69684542:A:G;rs13191706:69686817:A:G;rs13194716:69686889:A:G;rs71555397:69690915:T:G;rs34470831;rs202015588	NA	0
2	6:69720001-69760000	6:69760001-69800000	2.97693e-38	HiC	GSE87112	hESC	intra	rs3799007:69723045:T:C;rs117667441:69731898:C:T;rs80164607:69737887:C:T;rs117271109;rs532909476;rs79911876:69743496:C:T;rs75556966:69746343:A:T;rs74802157:69748723:G:T;rs118099456:69750540:T:G	NA	0
2	6:69720001-69760000	6:69840001-69880000	1.31821e-16	HiC	GSE87112	hESC	intra	rs3799007:69723045:T:C;rs117667441:69731898:C:T;rs80164607:69737887:C:T;rs117271109;rs532909476;rs79911876:69743496:C:T;rs75556966:69746343:A:T;rs74802157:69748723:G:T;rs118099456:69750540:T:G	NA	0
2	6:69720001-69760000	6:69960001-70000000	7.7979e-27	HiC	GSE87112	hESC	intra	rs3799007:69723045:T:C;rs117667441:69731898:C:T;rs80164607:69737887:C:T;rs117271109;rs532909476;rs79911876:69743496:C:T;rs75556966:69746343:A:T;rs74802157:69748723:G:T;rs118099456:69750540:T:G	NA	0
2	6:69720001-69760000	6:70000001-70040000	6.54949e-28	HiC	GSE87112	hESC	intra	rs3799007:69723045:T:C;rs117667441:69731898:C:T;rs80164607:69737887:C:T;rs117271109;rs532909476;rs79911876:69743496:C:T;rs75556966:69746343:A:T;rs74802157:69748723:G:T;rs118099456:69750540:T:G	NA	0
2	6:69720001-69760000	6:70040001-70080000	2.54288e-20	HiC	GSE87112	hESC	intra	rs3799007:69723045:T:C;rs117667441:69731898:C:T;rs80164607:69737887:C:T;rs117271109;rs532909476;rs79911876:69743496:C:T;rs75556966:69746343:A:T;rs74802157:69748723:G:T;rs118099456:69750540:T:G	NA	0
2	6:69720001-69760000	6:70080001-70120000	4.93938e-10	HiC	GSE87112	hESC	intra	rs3799007:69723045:T:C;rs117667441:69731898:C:T;rs80164607:69737887:C:T;rs117271109;rs532909476;rs79911876:69743496:C:T;rs75556966:69746343:A:T;rs74802157:69748723:G:T;rs118099456:69750540:T:G	NA	0
2	6:69720001-69760000	6:70120001-70160000	4.60942e-22	HiC	GSE87112	hESC	intra	rs3799007:69723045:T:C;rs117667441:69731898:C:T;rs80164607:69737887:C:T;rs117271109;rs532909476;rs79911876:69743496:C:T;rs75556966:69746343:A:T;rs74802157:69748723:G:T;rs118099456:69750540:T:G	NA	0
2	6:69720001-69760000	6:70240001-70280000	1.28185e-35	HiC	GSE87112	hESC	intra	rs3799007:69723045:T:C;rs117667441:69731898:C:T;rs80164607:69737887:C:T;rs117271109;rs532909476;rs79911876:69743496:C:T;rs75556966:69746343:A:T;rs74802157:69748723:G:T;rs118099456:69750540:T:G	NA	0
2	6:69720001-69760000	6:70280001-70320000	3.80103e-15	HiC	GSE87112	hESC	intra	rs3799007:69723045:T:C;rs117667441:69731898:C:T;rs80164607:69737887:C:T;rs117271109;rs532909476;rs79911876:69743496:C:T;rs75556966:69746343:A:T;rs74802157:69748723:G:T;rs118099456:69750540:T:G	NA	0
2	6:69720001-69760000	6:70360001-70400000	3.33888e-16	HiC	GSE87112	hESC	intra	rs3799007:69723045:T:C;rs117667441:69731898:C:T;rs80164607:69737887:C:T;rs117271109;rs532909476;rs79911876:69743496:C:T;rs75556966:69746343:A:T;rs74802157:69748723:G:T;rs118099456:69750540:T:G	NA	0
2	6:69720001-69760000	6:70440001-70480000	1.06056e-14	HiC	GSE87112	hESC	intra	rs3799007:69723045:T:C;rs117667441:69731898:C:T;rs80164607:69737887:C:T;rs117271109;rs532909476;rs79911876:69743496:C:T;rs75556966:69746343:A:T;rs74802157:69748723:G:T;rs118099456:69750540:T:G	ENSG00000219881	1
2	6:69720001-69760000	6:70520001-70560000	1.09153e-07	HiC	GSE87112	hESC	intra	rs3799007:69723045:T:C;rs117667441:69731898:C:T;rs80164607:69737887:C:T;rs117271109;rs532909476;rs79911876:69743496:C:T;rs75556966:69746343:A:T;rs74802157:69748723:G:T;rs118099456:69750540:T:G	NA	0
2	6:69720001-69760000	6:70560001-70600000	7.10737e-08	HiC	GSE87112	hESC	intra	rs3799007:69723045:T:C;rs117667441:69731898:C:T;rs80164607:69737887:C:T;rs117271109;rs532909476;rs79911876:69743496:C:T;rs75556966:69746343:A:T;rs74802157:69748723:G:T;rs118099456:69750540:T:G	ENSG00000082293	1
2	6:69720001-69760000	6:70640001-70680000	1.20351e-09	HiC	GSE87112	hESC	intra	rs3799007:69723045:T:C;rs117667441:69731898:C:T;rs80164607:69737887:C:T;rs117271109;rs532909476;rs79911876:69743496:C:T;rs75556966:69746343:A:T;rs74802157:69748723:G:T;rs118099456:69750540:T:G	NA	0
2	6:69720001-69760000	6:70680001-70720000	5.50166e-15	HiC	GSE87112	hESC	intra	rs3799007:69723045:T:C;rs117667441:69731898:C:T;rs80164607:69737887:C:T;rs117271109;rs532909476;rs79911876:69743496:C:T;rs75556966:69746343:A:T;rs74802157:69748723:G:T;rs118099456:69750540:T:G	NA	0
2	6:69720001-69760000	6:70720001-70760000	1.07646e-10	HiC	GSE87112	hESC	intra	rs3799007:69723045:T:C;rs117667441:69731898:C:T;rs80164607:69737887:C:T;rs117271109;rs532909476;rs79911876:69743496:C:T;rs75556966:69746343:A:T;rs74802157:69748723:G:T;rs118099456:69750540:T:G	NA	0
2	6:69720001-69760000	6:70760001-70800000	5.47019e-19	HiC	GSE87112	hESC	intra	rs3799007:69723045:T:C;rs117667441:69731898:C:T;rs80164607:69737887:C:T;rs117271109;rs532909476;rs79911876:69743496:C:T;rs75556966:69746343:A:T;rs74802157:69748723:G:T;rs118099456:69750540:T:G	NA	0
2	6:69720001-69760000	6:70800001-70840000	8.79963e-34	HiC	GSE87112	hESC	intra	rs3799007:69723045:T:C;rs117667441:69731898:C:T;rs80164607:69737887:C:T;rs117271109;rs532909476;rs79911876:69743496:C:T;rs75556966:69746343:A:T;rs74802157:69748723:G:T;rs118099456:69750540:T:G	ENSG00000216365	1
2	6:69720001-69760000	6:70840001-70880000	6.41203e-20	HiC	GSE87112	hESC	intra	rs3799007:69723045:T:C;rs117667441:69731898:C:T;rs80164607:69737887:C:T;rs117271109;rs532909476;rs79911876:69743496:C:T;rs75556966:69746343:A:T;rs74802157:69748723:G:T;rs118099456:69750540:T:G	NA	0
2	6:69720001-69760000	6:70880001-70920000	3.95898e-08	HiC	GSE87112	hESC	intra	rs3799007:69723045:T:C;rs117667441:69731898:C:T;rs80164607:69737887:C:T;rs117271109;rs532909476;rs79911876:69743496:C:T;rs75556966:69746343:A:T;rs74802157:69748723:G:T;rs118099456:69750540:T:G	NA	0
2	6:69720001-69760000	6:70920001-70960000	5.53935e-08	HiC	GSE87112	hESC	intra	rs3799007:69723045:T:C;rs117667441:69731898:C:T;rs80164607:69737887:C:T;rs117271109;rs532909476;rs79911876:69743496:C:T;rs75556966:69746343:A:T;rs74802157:69748723:G:T;rs118099456:69750540:T:G	ENSG00000253809	1
2	6:69760001-69800000	6:69840001-69880000	1.17381e-14	HiC	GSE87112	hESC	intra	rs3799021:69760328:A:G;rs62416781:69762935:G:A;rs62416782:69766653:G:A;rs62416803:69766783:C:T;rs145624521;rs3734465;rs62416807:69773007:A:G;rs3799023:69774810:T:C;rs79811527:69776038:C:T	NA	0
2	6:69760001-69800000	6:69920001-69960000	1.13681e-07	HiC	GSE87112	hESC	intra	rs3799021:69760328:A:G;rs62416781:69762935:G:A;rs62416782:69766653:G:A;rs62416803:69766783:C:T;rs145624521;rs3734465;rs62416807:69773007:A:G;rs3799023:69774810:T:C;rs79811527:69776038:C:T	ENSG00000265498	1
2	6:69760001-69800000	6:69960001-70000000	4.8887e-22	HiC	GSE87112	hESC	intra	rs3799021:69760328:A:G;rs62416781:69762935:G:A;rs62416782:69766653:G:A;rs62416803:69766783:C:T;rs145624521;rs3734465;rs62416807:69773007:A:G;rs3799023:69774810:T:C;rs79811527:69776038:C:T	NA	0
2	6:69760001-69800000	6:70000001-70040000	1.03892e-10	HiC	GSE87112	hESC	intra	rs3799021:69760328:A:G;rs62416781:69762935:G:A;rs62416782:69766653:G:A;rs62416803:69766783:C:T;rs145624521;rs3734465;rs62416807:69773007:A:G;rs3799023:69774810:T:C;rs79811527:69776038:C:T	NA	0
2	6:69760001-69800000	6:70040001-70080000	3.06558e-18	HiC	GSE87112	hESC	intra	rs3799021:69760328:A:G;rs62416781:69762935:G:A;rs62416782:69766653:G:A;rs62416803:69766783:C:T;rs145624521;rs3734465;rs62416807:69773007:A:G;rs3799023:69774810:T:C;rs79811527:69776038:C:T	NA	0
2	6:69760001-69800000	6:70080001-70120000	1.05657e-11	HiC	GSE87112	hESC	intra	rs3799021:69760328:A:G;rs62416781:69762935:G:A;rs62416782:69766653:G:A;rs62416803:69766783:C:T;rs145624521;rs3734465;rs62416807:69773007:A:G;rs3799023:69774810:T:C;rs79811527:69776038:C:T	NA	0
2	6:69760001-69800000	6:70120001-70160000	5.12648e-14	HiC	GSE87112	hESC	intra	rs3799021:69760328:A:G;rs62416781:69762935:G:A;rs62416782:69766653:G:A;rs62416803:69766783:C:T;rs145624521;rs3734465;rs62416807:69773007:A:G;rs3799023:69774810:T:C;rs79811527:69776038:C:T	NA	0
2	6:69760001-69800000	6:70240001-70280000	1.91398e-23	HiC	GSE87112	hESC	intra	rs3799021:69760328:A:G;rs62416781:69762935:G:A;rs62416782:69766653:G:A;rs62416803:69766783:C:T;rs145624521;rs3734465;rs62416807:69773007:A:G;rs3799023:69774810:T:C;rs79811527:69776038:C:T	NA	0
2	6:69760001-69800000	6:70280001-70320000	8.60177e-29	HiC	GSE87112	hESC	intra	rs3799021:69760328:A:G;rs62416781:69762935:G:A;rs62416782:69766653:G:A;rs62416803:69766783:C:T;rs145624521;rs3734465;rs62416807:69773007:A:G;rs3799023:69774810:T:C;rs79811527:69776038:C:T	NA	0
2	6:69760001-69800000	6:70360001-70400000	2.16222e-17	HiC	GSE87112	hESC	intra	rs3799021:69760328:A:G;rs62416781:69762935:G:A;rs62416782:69766653:G:A;rs62416803:69766783:C:T;rs145624521;rs3734465;rs62416807:69773007:A:G;rs3799023:69774810:T:C;rs79811527:69776038:C:T	NA	0
2	6:69760001-69800000	6:70400001-70440000	2.96493e-11	HiC	GSE87112	hESC	intra	rs3799021:69760328:A:G;rs62416781:69762935:G:A;rs62416782:69766653:G:A;rs62416803:69766783:C:T;rs145624521;rs3734465;rs62416807:69773007:A:G;rs3799023:69774810:T:C;rs79811527:69776038:C:T	ENSG00000219085	1
2	6:69760001-69800000	6:70440001-70480000	2.99371e-17	HiC	GSE87112	hESC	intra	rs3799021:69760328:A:G;rs62416781:69762935:G:A;rs62416782:69766653:G:A;rs62416803:69766783:C:T;rs145624521;rs3734465;rs62416807:69773007:A:G;rs3799023:69774810:T:C;rs79811527:69776038:C:T	ENSG00000219881	1
2	6:69760001-69800000	6:70480001-70520000	1.91912e-07	HiC	GSE87112	hESC	intra	rs3799021:69760328:A:G;rs62416781:69762935:G:A;rs62416782:69766653:G:A;rs62416803:69766783:C:T;rs145624521;rs3734465;rs62416807:69773007:A:G;rs3799023:69774810:T:C;rs79811527:69776038:C:T	ENSG00000168216	1
2	6:69760001-69800000	6:70560001-70600000	5.09459e-08	HiC	GSE87112	hESC	intra	rs3799021:69760328:A:G;rs62416781:69762935:G:A;rs62416782:69766653:G:A;rs62416803:69766783:C:T;rs145624521;rs3734465;rs62416807:69773007:A:G;rs3799023:69774810:T:C;rs79811527:69776038:C:T	ENSG00000082293	1
2	6:69760001-69800000	6:70600001-70640000	6.91201e-07	HiC	GSE87112	hESC	intra	rs3799021:69760328:A:G;rs62416781:69762935:G:A;rs62416782:69766653:G:A;rs62416803:69766783:C:T;rs145624521;rs3734465;rs62416807:69773007:A:G;rs3799023:69774810:T:C;rs79811527:69776038:C:T	NA	0
2	6:69760001-69800000	6:70680001-70720000	4.93569e-10	HiC	GSE87112	hESC	intra	rs3799021:69760328:A:G;rs62416781:69762935:G:A;rs62416782:69766653:G:A;rs62416803:69766783:C:T;rs145624521;rs3734465;rs62416807:69773007:A:G;rs3799023:69774810:T:C;rs79811527:69776038:C:T	NA	0
2	6:69760001-69800000	6:70720001-70760000	6.60474e-18	HiC	GSE87112	hESC	intra	rs3799021:69760328:A:G;rs62416781:69762935:G:A;rs62416782:69766653:G:A;rs62416803:69766783:C:T;rs145624521;rs3734465;rs62416807:69773007:A:G;rs3799023:69774810:T:C;rs79811527:69776038:C:T	NA	0
2	6:69760001-69800000	6:70760001-70800000	3.3124e-18	HiC	GSE87112	hESC	intra	rs3799021:69760328:A:G;rs62416781:69762935:G:A;rs62416782:69766653:G:A;rs62416803:69766783:C:T;rs145624521;rs3734465;rs62416807:69773007:A:G;rs3799023:69774810:T:C;rs79811527:69776038:C:T	NA	0
2	6:69760001-69800000	6:70800001-70840000	1.11743e-30	HiC	GSE87112	hESC	intra	rs3799021:69760328:A:G;rs62416781:69762935:G:A;rs62416782:69766653:G:A;rs62416803:69766783:C:T;rs145624521;rs3734465;rs62416807:69773007:A:G;rs3799023:69774810:T:C;rs79811527:69776038:C:T	ENSG00000216365	1
2	6:69760001-69800000	6:70840001-70880000	9.63654e-24	HiC	GSE87112	hESC	intra	rs3799021:69760328:A:G;rs62416781:69762935:G:A;rs62416782:69766653:G:A;rs62416803:69766783:C:T;rs145624521;rs3734465;rs62416807:69773007:A:G;rs3799023:69774810:T:C;rs79811527:69776038:C:T	NA	0
2	6:69840001-69880000	6:69880001-69920000	2.4083e-09	HiC	GSE87112	hESC	intra	rs117674865	NA	0
2	6:69840001-69880000	6:69920001-69960000	2.65868e-12	HiC	GSE87112	hESC	intra	rs117674865	ENSG00000265498	1
2	6:69840001-69880000	6:69960001-70000000	5.07475e-51	HiC	GSE87112	hESC	intra	rs117674865	NA	0
2	6:69840001-69880000	6:70000001-70040000	1.35503e-23	HiC	GSE87112	hESC	intra	rs117674865	NA	0
2	6:69840001-69880000	6:70040001-70080000	5.3142e-41	HiC	GSE87112	hESC	intra	rs117674865	NA	0
2	6:69840001-69880000	6:70080001-70120000	1.59981e-16	HiC	GSE87112	hESC	intra	rs117674865	NA	0
2	6:69840001-69880000	6:70120001-70160000	7.87498e-21	HiC	GSE87112	hESC	intra	rs117674865	NA	0
2	6:69840001-69880000	6:70240001-70280000	3.3084e-34	HiC	GSE87112	hESC	intra	rs117674865	NA	0
2	6:69840001-69880000	6:70280001-70320000	1.72645e-18	HiC	GSE87112	hESC	intra	rs117674865	NA	0
2	6:69840001-69880000	6:70320001-70360000	4.3584e-07	HiC	GSE87112	hESC	intra	rs117674865	ENSG00000265362	1
2	6:69840001-69880000	6:70360001-70400000	3.03166e-13	HiC	GSE87112	hESC	intra	rs117674865	NA	0
2	6:69840001-69880000	6:70400001-70440000	2.87543e-12	HiC	GSE87112	hESC	intra	rs117674865	ENSG00000219085	1
2	6:69840001-69880000	6:70440001-70480000	1.39587e-16	HiC	GSE87112	hESC	intra	rs117674865	ENSG00000219881	1
2	6:69840001-69880000	6:70560001-70600000	4.51937e-08	HiC	GSE87112	hESC	intra	rs117674865	ENSG00000082293	1
2	6:69840001-69880000	6:70600001-70640000	8.24935e-10	HiC	GSE87112	hESC	intra	rs117674865	NA	0
2	6:69840001-69880000	6:70640001-70680000	2.08181e-09	HiC	GSE87112	hESC	intra	rs117674865	NA	0
2	6:69840001-69880000	6:70680001-70720000	3.17782e-17	HiC	GSE87112	hESC	intra	rs117674865	NA	0
2	6:69840001-69880000	6:70720001-70760000	4.99408e-08	HiC	GSE87112	hESC	intra	rs117674865	NA	0
2	6:69840001-69880000	6:70760001-70800000	2.8873e-14	HiC	GSE87112	hESC	intra	rs117674865	NA	0
2	6:69840001-69880000	6:70800001-70840000	9.28704e-28	HiC	GSE87112	hESC	intra	rs117674865	ENSG00000216365	1
2	6:69840001-69880000	6:70840001-70880000	1.26795e-23	HiC	GSE87112	hESC	intra	rs117674865	NA	0
2	6:69840001-69880000	6:70880001-70920000	2.43574e-10	HiC	GSE87112	hESC	intra	rs117674865	NA	0
2	6:69880001-69920000	6:69920001-69960000	9.01716e-09	HiC	GSE87112	hESC	intra	rs75126480	ENSG00000265498	1
2	6:69880001-69920000	6:69960001-70000000	9.13379e-42	HiC	GSE87112	hESC	intra	rs75126480	NA	0
2	6:69880001-69920000	6:70000001-70040000	8.26082e-07	HiC	GSE87112	hESC	intra	rs75126480	NA	0
2	6:69880001-69920000	6:70040001-70080000	4.62043e-11	HiC	GSE87112	hESC	intra	rs75126480	NA	0
2	6:69880001-69920000	6:70240001-70280000	3.20081e-16	HiC	GSE87112	hESC	intra	rs75126480	NA	0
2	6:69880001-69920000	6:70280001-70320000	3.79916e-10	HiC	GSE87112	hESC	intra	rs75126480	NA	0
2	6:69880001-69920000	6:70360001-70400000	7.33813e-08	HiC	GSE87112	hESC	intra	rs75126480	NA	0
2	6:69880001-69920000	6:70400001-70440000	3.71426e-07	HiC	GSE87112	hESC	intra	rs75126480	ENSG00000219085	1
2	6:69880001-69920000	6:70680001-70720000	3.87696e-10	HiC	GSE87112	hESC	intra	rs75126480	NA	0
2	6:69880001-69920000	6:70760001-70800000	1.76036e-09	HiC	GSE87112	hESC	intra	rs75126480	NA	0
2	6:69880001-69920000	6:70800001-70840000	2.8873e-14	HiC	GSE87112	hESC	intra	rs75126480	ENSG00000216365	1
2	6:69880001-69920000	6:70840001-70880000	5.39922e-11	HiC	GSE87112	hESC	intra	rs75126480	NA	0
2	6:69920001-69960000	6:69960001-70000000	5.03715e-46	HiC	GSE87112	hESC	intra	rs6937106	NA	0
2	6:69920001-69960000	6:70000001-70040000	1.74168e-10	HiC	GSE87112	hESC	intra	rs6937106	NA	0
2	6:69920001-69960000	6:70040001-70080000	1.54242e-12	HiC	GSE87112	hESC	intra	rs6937106	NA	0
2	6:69920001-69960000	6:70120001-70160000	3.82575e-07	HiC	GSE87112	hESC	intra	rs6937106	NA	0
2	6:69920001-69960000	6:70240001-70280000	1.51162e-14	HiC	GSE87112	hESC	intra	rs6937106	NA	0
2	6:69920001-69960000	6:70360001-70400000	1.30851e-19	HiC	GSE87112	hESC	intra	rs6937106	NA	0
2	6:69920001-69960000	6:70680001-70720000	1.76877e-14	HiC	GSE87112	hESC	intra	rs6937106	NA	0
2	6:69920001-69960000	6:70760001-70800000	3.29907e-07	HiC	GSE87112	hESC	intra	rs6937106	NA	0
2	6:69920001-69960000	6:70800001-70840000	2.20754e-08	HiC	GSE87112	hESC	intra	rs6937106	ENSG00000216365	1
2	6:69920001-69960000	6:70840001-70880000	6.75269e-25	HiC	GSE87112	hESC	intra	rs6937106	NA	0
4	17:53560001-53600000	17:53680001-53720000	1.92084e-41	HiC	GSE87112	hESC	intra	rs112417272;rs573589767;rs7208396;rs118056591;rs149775098;rs7211627;rs7215634;rs7220088;rs7215523;rs11079177;rs12601773;rs11871416;rs199501723;rs7226241:53573452:T:A;rs1553677;rs1010543:53574070:T:G	NA	0
4	17:53560001-53600000	17:53720001-53760000	1.36377e-20	HiC	GSE87112	hESC	intra	rs112417272;rs573589767;rs7208396;rs118056591;rs149775098;rs7211627;rs7215634;rs7220088;rs7215523;rs11079177;rs12601773;rs11871416;rs199501723;rs7226241:53573452:T:A;rs1553677;rs1010543:53574070:T:G	NA	0
4	17:53560001-53600000	17:53760001-53800000	1.18629e-29	HiC	GSE87112	hESC	intra	rs112417272;rs573589767;rs7208396;rs118056591;rs149775098;rs7211627;rs7215634;rs7220088;rs7215523;rs11079177;rs12601773;rs11871416;rs199501723;rs7226241:53573452:T:A;rs1553677;rs1010543:53574070:T:G	NA	0
4	17:53560001-53600000	17:53800001-53840000	1.96741e-55	HiC	GSE87112	hESC	intra	rs112417272;rs573589767;rs7208396;rs118056591;rs149775098;rs7211627;rs7215634;rs7220088;rs7215523;rs11079177;rs12601773;rs11871416;rs199501723;rs7226241:53573452:T:A;rs1553677;rs1010543:53574070:T:G	ENSG00000166292:ENSG00000141179	1
4	17:53560001-53600000	17:53840001-53880000	1.44209e-72	HiC	GSE87112	hESC	intra	rs112417272;rs573589767;rs7208396;rs118056591;rs149775098;rs7211627;rs7215634;rs7220088;rs7215523;rs11079177;rs12601773;rs11871416;rs199501723;rs7226241:53573452:T:A;rs1553677;rs1010543:53574070:T:G	NA	0
4	17:53560001-53600000	17:53880001-53920000	9.83493e-71	HiC	GSE87112	hESC	intra	rs112417272;rs573589767;rs7208396;rs118056591;rs149775098;rs7211627;rs7215634;rs7220088;rs7215523;rs11079177;rs12601773;rs11871416;rs199501723;rs7226241:53573452:T:A;rs1553677;rs1010543:53574070:T:G	NA	0
4	17:53560001-53600000	17:53920001-53960000	3.94148e-24	HiC	GSE87112	hESC	intra	rs112417272;rs573589767;rs7208396;rs118056591;rs149775098;rs7211627;rs7215634;rs7220088;rs7215523;rs11079177;rs12601773;rs11871416;rs199501723;rs7226241:53573452:T:A;rs1553677;rs1010543:53574070:T:G	ENSG00000262052	1
4	17:53560001-53600000	17:54080001-54120000	4.43229e-12	HiC	GSE87112	hESC	intra	rs112417272;rs573589767;rs7208396;rs118056591;rs149775098;rs7211627;rs7215634;rs7220088;rs7215523;rs11079177;rs12601773;rs11871416;rs199501723;rs7226241:53573452:T:A;rs1553677;rs1010543:53574070:T:G	NA	0
4	17:53560001-53600000	17:54120001-54160000	1.60837e-18	HiC	GSE87112	hESC	intra	rs112417272;rs573589767;rs7208396;rs118056591;rs149775098;rs7211627;rs7215634;rs7220088;rs7215523;rs11079177;rs12601773;rs11871416;rs199501723;rs7226241:53573452:T:A;rs1553677;rs1010543:53574070:T:G	ENSG00000264277	1
4	17:53560001-53600000	17:54280001-54320000	9.027e-07	HiC	GSE87112	hESC	intra	rs112417272;rs573589767;rs7208396;rs118056591;rs149775098;rs7211627;rs7215634;rs7220088;rs7215523;rs11079177;rs12601773;rs11871416;rs199501723;rs7226241:53573452:T:A;rs1553677;rs1010543:53574070:T:G	NA	0
4	17:53560001-53600000	17:54320001-54360000	8.24292e-12	HiC	GSE87112	hESC	intra	rs112417272;rs573589767;rs7208396;rs118056591;rs149775098;rs7211627;rs7215634;rs7220088;rs7215523;rs11079177;rs12601773;rs11871416;rs199501723;rs7226241:53573452:T:A;rs1553677;rs1010543:53574070:T:G	NA	0
4	17:53560001-53600000	17:54360001-54400000	1.02218e-11	HiC	GSE87112	hESC	intra	rs112417272;rs573589767;rs7208396;rs118056591;rs149775098;rs7211627;rs7215634;rs7220088;rs7215523;rs11079177;rs12601773;rs11871416;rs199501723;rs7226241:53573452:T:A;rs1553677;rs1010543:53574070:T:G	NA	0
4	17:53560001-53600000	17:54520001-54560000	5.93075e-17	HiC	GSE87112	hESC	intra	rs112417272;rs573589767;rs7208396;rs118056591;rs149775098;rs7211627;rs7215634;rs7220088;rs7215523;rs11079177;rs12601773;rs11871416;rs199501723;rs7226241:53573452:T:A;rs1553677;rs1010543:53574070:T:G	NA	0
4	17:53560001-53600000	17:54560001-54600000	9.22792e-08	HiC	GSE87112	hESC	intra	rs112417272;rs573589767;rs7208396;rs118056591;rs149775098;rs7211627;rs7215634;rs7220088;rs7215523;rs11079177;rs12601773;rs11871416;rs199501723;rs7226241:53573452:T:A;rs1553677;rs1010543:53574070:T:G	NA	0
4	17:53560001-53600000	17:54600001-54640000	7.56063e-08	HiC	GSE87112	hESC	intra	rs112417272;rs573589767;rs7208396;rs118056591;rs149775098;rs7211627;rs7215634;rs7220088;rs7215523;rs11079177;rs12601773;rs11871416;rs199501723;rs7226241:53573452:T:A;rs1553677;rs1010543:53574070:T:G	NA	0
4	17:53560001-53600000	17:54640001-54680000	1.56172e-14	HiC	GSE87112	hESC	intra	rs112417272;rs573589767;rs7208396;rs118056591;rs149775098;rs7211627;rs7215634;rs7220088;rs7215523;rs11079177;rs12601773;rs11871416;rs199501723;rs7226241:53573452:T:A;rs1553677;rs1010543:53574070:T:G	ENSG00000243058:ENSG00000183691	1
4	17:53560001-53600000	17:54680001-54720000	1.06412e-14	HiC	GSE87112	hESC	intra	rs112417272;rs573589767;rs7208396;rs118056591;rs149775098;rs7211627;rs7215634;rs7220088;rs7215523;rs11079177;rs12601773;rs11871416;rs199501723;rs7226241:53573452:T:A;rs1553677;rs1010543:53574070:T:G	NA	0
4	17:53560001-53600000	17:54720001-54760000	1.24888e-09	HiC	GSE87112	hESC	intra	rs112417272;rs573589767;rs7208396;rs118056591;rs149775098;rs7211627;rs7215634;rs7220088;rs7215523;rs11079177;rs12601773;rs11871416;rs199501723;rs7226241:53573452:T:A;rs1553677;rs1010543:53574070:T:G	NA	0
4	17:53560001-53600000	17:54760001-54800000	1.74538e-13	HiC	GSE87112	hESC	intra	rs112417272;rs573589767;rs7208396;rs118056591;rs149775098;rs7211627;rs7215634;rs7220088;rs7215523;rs11079177;rs12601773;rs11871416;rs199501723;rs7226241:53573452:T:A;rs1553677;rs1010543:53574070:T:G	NA	0
4	17:53560001-53600000	17:54840001-54880000	2.46485e-11	HiC	GSE87112	hESC	intra	rs112417272;rs573589767;rs7208396;rs118056591;rs149775098;rs7211627;rs7215634;rs7220088;rs7215523;rs11079177;rs12601773;rs11871416;rs199501723;rs7226241:53573452:T:A;rs1553677;rs1010543:53574070:T:G	NA	0
4	17:53560001-53600000	17:54880001-54920000	2.85512e-13	HiC	GSE87112	hESC	intra	rs112417272;rs573589767;rs7208396;rs118056591;rs149775098;rs7211627;rs7215634;rs7220088;rs7215523;rs11079177;rs12601773;rs11871416;rs199501723;rs7226241:53573452:T:A;rs1553677;rs1010543:53574070:T:G	ENSG00000214226:ENSG00000153933	1
4	17:53560001-53600000	17:54920001-54960000	1.37281e-22	HiC	GSE87112	hESC	intra	rs112417272;rs573589767;rs7208396;rs118056591;rs149775098;rs7211627;rs7215634;rs7220088;rs7215523;rs11079177;rs12601773;rs11871416;rs199501723;rs7226241:53573452:T:A;rs1553677;rs1010543:53574070:T:G	ENSG00000262951:ENSG00000212469	1
1	3:59640001-59680000	3:58600001-58640000	7.18136e-09	HiC	GSE87112	hESC	intra	rs1672311;rs1298152;rs1281464;rs1296318;rs1297216;rs1281465;3:59666001:A:G;rs1281469;rs1666072;rs1672314;rs138142592;rs1672315;rs1672316;rs1628081;rs1666071;rs1672320;rs1616465;rs1672321;rs1080161;rs6446076;rs6446077:59677100:G:A;rs2886782:59677938:C:T;rs7635981;rs1542214:59678802:G:T;rs2166792	ENSG00000168309	1
1	3:59640001-59680000	3:58720001-58760000	3.04382e-08	HiC	GSE87112	hESC	intra	rs1672311;rs1298152;rs1281464;rs1296318;rs1297216;rs1281465;3:59666001:A:G;rs1281469;rs1666072;rs1672314;rs138142592;rs1672315;rs1672316;rs1628081;rs1666071;rs1672320;rs1616465;rs1672321;rs1080161;rs6446076;rs6446077:59677100:G:A;rs2886782:59677938:C:T;rs7635981;rs1542214:59678802:G:T;rs2166792	NA	0
1	3:59640001-59680000	3:58760001-58800000	2.75098e-24	HiC	GSE87112	hESC	intra	rs1672311;rs1298152;rs1281464;rs1296318;rs1297216;rs1281465;3:59666001:A:G;rs1281469;rs1666072;rs1672314;rs138142592;rs1672315;rs1672316;rs1628081;rs1666071;rs1672320;rs1616465;rs1672321;rs1080161;rs6446076;rs6446077:59677100:G:A;rs2886782:59677938:C:T;rs7635981;rs1542214:59678802:G:T;rs2166792	NA	0
1	3:59640001-59680000	3:58800001-58840000	1.67596e-14	HiC	GSE87112	hESC	intra	rs1672311;rs1298152;rs1281464;rs1296318;rs1297216;rs1281465;3:59666001:A:G;rs1281469;rs1666072;rs1672314;rs138142592;rs1672315;rs1672316;rs1628081;rs1666071;rs1672320;rs1616465;rs1672321;rs1080161;rs6446076;rs6446077:59677100:G:A;rs2886782:59677938:C:T;rs7635981;rs1542214:59678802:G:T;rs2166792	ENSG00000242428	1
1	3:59640001-59680000	3:58840001-58880000	6.10309e-20	HiC	GSE87112	hESC	intra	rs1672311;rs1298152;rs1281464;rs1296318;rs1297216;rs1281465;3:59666001:A:G;rs1281469;rs1666072;rs1672314;rs138142592;rs1672315;rs1672316;rs1628081;rs1666071;rs1672320;rs1616465;rs1672321;rs1080161;rs6446076;rs6446077:59677100:G:A;rs2886782:59677938:C:T;rs7635981;rs1542214:59678802:G:T;rs2166792	NA	0
1	3:59680001-59720000	3:58840001-58880000	6.52154e-08	HiC	GSE87112	hESC	intra	rs6795459;rs1447816:59684754:C:T;rs1374861;rs6446078;rs997346;rs6803290;rs1463399;rs2084378;rs9880086;rs7371972;rs1374853;rs7616008;rs1823229	NA	0
1	3:59640001-59680000	3:58920001-58960000	4.30243e-11	HiC	GSE87112	hESC	intra	rs1672311;rs1298152;rs1281464;rs1296318;rs1297216;rs1281465;3:59666001:A:G;rs1281469;rs1666072;rs1672314;rs138142592;rs1672315;rs1672316;rs1628081;rs1666071;rs1672320;rs1616465;rs1672321;rs1080161;rs6446076;rs6446077:59677100:G:A;rs2886782:59677938:C:T;rs7635981;rs1542214:59678802:G:T;rs2166792	NA	0
1	3:59640001-59680000	3:58960001-59000000	2.46355e-24	HiC	GSE87112	hESC	intra	rs1672311;rs1298152;rs1281464;rs1296318;rs1297216;rs1281465;3:59666001:A:G;rs1281469;rs1666072;rs1672314;rs138142592;rs1672315;rs1672316;rs1628081;rs1666071;rs1672320;rs1616465;rs1672321;rs1080161;rs6446076;rs6446077:59677100:G:A;rs2886782:59677938:C:T;rs7635981;rs1542214:59678802:G:T;rs2166792	NA	0
1	3:59680001-59720000	3:58960001-59000000	1.05181e-07	HiC	GSE87112	hESC	intra	rs6795459;rs1447816:59684754:C:T;rs1374861;rs6446078;rs997346;rs6803290;rs1463399;rs2084378;rs9880086;rs7371972;rs1374853;rs7616008;rs1823229	NA	0
1	3:59640001-59680000	3:59000001-59040000	2.22854e-16	HiC	GSE87112	hESC	intra	rs1672311;rs1298152;rs1281464;rs1296318;rs1297216;rs1281465;3:59666001:A:G;rs1281469;rs1666072;rs1672314;rs138142592;rs1672315;rs1672316;rs1628081;rs1666071;rs1672320;rs1616465;rs1672321;rs1080161;rs6446076;rs6446077:59677100:G:A;rs2886782:59677938:C:T;rs7635981;rs1542214:59678802:G:T;rs2166792	ENSG00000163689	1
1	3:59640001-59680000	3:59040001-59080000	6.83921e-07	HiC	GSE87112	hESC	intra	rs1672311;rs1298152;rs1281464;rs1296318;rs1297216;rs1281465;3:59666001:A:G;rs1281469;rs1666072;rs1672314;rs138142592;rs1672315;rs1672316;rs1628081;rs1666071;rs1672320;rs1616465;rs1672321;rs1080161;rs6446076;rs6446077:59677100:G:A;rs2886782:59677938:C:T;rs7635981;rs1542214:59678802:G:T;rs2166792	ENSG00000243295	1
1	3:59640001-59680000	3:59080001-59120000	1.291e-15	HiC	GSE87112	hESC	intra	rs1672311;rs1298152;rs1281464;rs1296318;rs1297216;rs1281465;3:59666001:A:G;rs1281469;rs1666072;rs1672314;rs138142592;rs1672315;rs1672316;rs1628081;rs1666071;rs1672320;rs1616465;rs1672321;rs1080161;rs6446076;rs6446077:59677100:G:A;rs2886782:59677938:C:T;rs7635981;rs1542214:59678802:G:T;rs2166792	NA	0
1	3:59640001-59680000	3:59120001-59160000	8.67157e-08	HiC	GSE87112	hESC	intra	rs1672311;rs1298152;rs1281464;rs1296318;rs1297216;rs1281465;3:59666001:A:G;rs1281469;rs1666072;rs1672314;rs138142592;rs1672315;rs1672316;rs1628081;rs1666071;rs1672320;rs1616465;rs1672321;rs1080161;rs6446076;rs6446077:59677100:G:A;rs2886782:59677938:C:T;rs7635981;rs1542214:59678802:G:T;rs2166792	NA	0
1	3:59640001-59680000	3:59240001-59280000	2.54994e-18	HiC	GSE87112	hESC	intra	rs1672311;rs1298152;rs1281464;rs1296318;rs1297216;rs1281465;3:59666001:A:G;rs1281469;rs1666072;rs1672314;rs138142592;rs1672315;rs1672316;rs1628081;rs1666071;rs1672320;rs1616465;rs1672321;rs1080161;rs6446076;rs6446077:59677100:G:A;rs2886782:59677938:C:T;rs7635981;rs1542214:59678802:G:T;rs2166792	NA	0
1	3:59640001-59680000	3:59280001-59320000	2.3134e-07	HiC	GSE87112	hESC	intra	rs1672311;rs1298152;rs1281464;rs1296318;rs1297216;rs1281465;3:59666001:A:G;rs1281469;rs1666072;rs1672314;rs138142592;rs1672315;rs1672316;rs1628081;rs1666071;rs1672320;rs1616465;rs1672321;rs1080161;rs6446076;rs6446077:59677100:G:A;rs2886782:59677938:C:T;rs7635981;rs1542214:59678802:G:T;rs2166792	NA	0
1	3:59640001-59680000	3:59400001-59440000	5.83869e-25	HiC	GSE87112	hESC	intra	rs1672311;rs1298152;rs1281464;rs1296318;rs1297216;rs1281465;3:59666001:A:G;rs1281469;rs1666072;rs1672314;rs138142592;rs1672315;rs1672316;rs1628081;rs1666071;rs1672320;rs1616465;rs1672321;rs1080161;rs6446076;rs6446077:59677100:G:A;rs2886782:59677938:C:T;rs7635981;rs1542214:59678802:G:T;rs2166792	NA	0
1	3:59640001-59680000	3:59440001-59480000	1.35692e-08	HiC	GSE87112	hESC	intra	rs1672311;rs1298152;rs1281464;rs1296318;rs1297216;rs1281465;3:59666001:A:G;rs1281469;rs1666072;rs1672314;rs138142592;rs1672315;rs1672316;rs1628081;rs1666071;rs1672320;rs1616465;rs1672321;rs1080161;rs6446076;rs6446077:59677100:G:A;rs2886782:59677938:C:T;rs7635981;rs1542214:59678802:G:T;rs2166792	NA	0
1	3:59640001-59680000	3:59480001-59520000	6.23409e-07	HiC	GSE87112	hESC	intra	rs1672311;rs1298152;rs1281464;rs1296318;rs1297216;rs1281465;3:59666001:A:G;rs1281469;rs1666072;rs1672314;rs138142592;rs1672315;rs1672316;rs1628081;rs1666071;rs1672320;rs1616465;rs1672321;rs1080161;rs6446076;rs6446077:59677100:G:A;rs2886782:59677938:C:T;rs7635981;rs1542214:59678802:G:T;rs2166792	ENSG00000242545	1
1	3:59640001-59680000	3:59520001-59560000	4.26876e-08	HiC	GSE87112	hESC	intra	rs1672311;rs1298152;rs1281464;rs1296318;rs1297216;rs1281465;3:59666001:A:G;rs1281469;rs1666072;rs1672314;rs138142592;rs1672315;rs1672316;rs1628081;rs1666071;rs1672320;rs1616465;rs1672321;rs1080161;rs6446076;rs6446077:59677100:G:A;rs2886782:59677938:C:T;rs7635981;rs1542214:59678802:G:T;rs2166792	ENSG00000241804	1
1	3:59640001-59680000	3:59560001-59600000	1.6073e-10	HiC	GSE87112	hESC	intra	rs1672311;rs1298152;rs1281464;rs1296318;rs1297216;rs1281465;3:59666001:A:G;rs1281469;rs1666072;rs1672314;rs138142592;rs1672315;rs1672316;rs1628081;rs1666071;rs1672320;rs1616465;rs1672321;rs1080161;rs6446076;rs6446077:59677100:G:A;rs2886782:59677938:C:T;rs7635981;rs1542214:59678802:G:T;rs2166792	NA	0
1	3:59640001-59680000	3:59600001-59640000	6.36875e-08	HiC	GSE87112	hESC	intra	rs1672311;rs1298152;rs1281464;rs1296318;rs1297216;rs1281465;3:59666001:A:G;rs1281469;rs1666072;rs1672314;rs138142592;rs1672315;rs1672316;rs1628081;rs1666071;rs1672320;rs1616465;rs1672321;rs1080161;rs6446076;rs6446077:59677100:G:A;rs2886782:59677938:C:T;rs7635981;rs1542214:59678802:G:T;rs2166792	NA	0
1	3:59680001-59720000	3:59640001-59680000	2.4452e-26	HiC	GSE87112	hESC	intra	rs6795459;rs1447816:59684754:C:T;rs1374861;rs6446078;rs997346;rs6803290;rs1463399;rs2084378;rs9880086;rs7371972;rs1374853;rs7616008;rs1823229	NA	0
2	6:69760001-69800000	6:67360001-67400000	5.94792e-07	HiC	GSE87112	hESC	intra	rs3799021:69760328:A:G;rs62416781:69762935:G:A;rs62416782:69766653:G:A;rs62416803:69766783:C:T;rs145624521;rs3734465;rs62416807:69773007:A:G;rs3799023:69774810:T:C;rs79811527:69776038:C:T	NA	0
2	6:69680001-69720000	6:67520001-67560000	8.18675e-07	HiC	GSE87112	hESC	intra	rs3798980;rs34526480:69684542:A:G;rs13191706:69686817:A:G;rs13194716:69686889:A:G;rs71555397:69690915:T:G;rs34470831;rs202015588	NA	0
2	6:69720001-69760000	6:67520001-67560000	5.63784e-08	HiC	GSE87112	hESC	intra	rs3799007:69723045:T:C;rs117667441:69731898:C:T;rs80164607:69737887:C:T;rs117271109;rs532909476;rs79911876:69743496:C:T;rs75556966:69746343:A:T;rs74802157:69748723:G:T;rs118099456:69750540:T:G	NA	0
2	6:69720001-69760000	6:67560001-67600000	8.18675e-07	HiC	GSE87112	hESC	intra	rs3799007:69723045:T:C;rs117667441:69731898:C:T;rs80164607:69737887:C:T;rs117271109;rs532909476;rs79911876:69743496:C:T;rs75556966:69746343:A:T;rs74802157:69748723:G:T;rs118099456:69750540:T:G	NA	0
2	6:69600001-69640000	6:67600001-67640000	7.29844e-08	HiC	GSE87112	hESC	intra	rs13204994;rs568144441	NA	0
2	6:69560001-69600000	6:67680001-67720000	7.63929e-07	HiC	GSE87112	hESC	intra	rs13208283;rs13201645	NA	0
2	6:69640001-69680000	6:67760001-67800000	8.85462e-12	HiC	GSE87112	hESC	intra	rs13191240;rs34617600;rs3798978:69678213:C:G	NA	0
2	6:69520001-69560000	6:67800001-67840000	6.77842e-07	HiC	GSE87112	hESC	intra	6:69558987:A:G	NA	0
2	6:69840001-69880000	6:68080001-68120000	1.18797e-07	HiC	GSE87112	hESC	intra	rs117674865	NA	0
2	6:69640001-69680000	6:68240001-68280000	1.7678e-07	HiC	GSE87112	hESC	intra	rs13191240;rs34617600;rs3798978:69678213:C:G	ENSG00000201015	1
2	6:69640001-69680000	6:69040001-69080000	2.74453e-07	HiC	GSE87112	hESC	intra	rs13191240;rs34617600;rs3798978:69678213:C:G	ENSG00000226497	1
2	6:69600001-69640000	6:69200001-69240000	1.45068e-07	HiC	GSE87112	hESC	intra	rs13204994;rs568144441	ENSG00000266675	1
2	6:69640001-69680000	6:69200001-69240000	5.94591e-15	HiC	GSE87112	hESC	intra	rs13191240;rs34617600;rs3798978:69678213:C:G	ENSG00000266675	1
2	6:69640001-69680000	6:69240001-69280000	7.34128e-07	HiC	GSE87112	hESC	intra	rs13191240;rs34617600;rs3798978:69678213:C:G	NA	0
2	6:69600001-69640000	6:69360001-69400000	6.97577e-09	HiC	GSE87112	hESC	intra	rs13204994;rs568144441	NA	0
2	6:69640001-69680000	6:69360001-69400000	6.31929e-18	HiC	GSE87112	hESC	intra	rs13191240;rs34617600;rs3798978:69678213:C:G	NA	0
2	6:69840001-69880000	6:69360001-69400000	4.19873e-10	HiC	GSE87112	hESC	intra	rs117674865	NA	0
2	6:69600001-69640000	6:69400001-69440000	1.59271e-07	HiC	GSE87112	hESC	intra	rs13204994;rs568144441	NA	0
2	6:69640001-69680000	6:69400001-69440000	2.79315e-14	HiC	GSE87112	hESC	intra	rs13191240;rs34617600;rs3798978:69678213:C:G	NA	0
2	6:69720001-69760000	6:69400001-69440000	1.57998e-12	HiC	GSE87112	hESC	intra	rs3799007:69723045:T:C;rs117667441:69731898:C:T;rs80164607:69737887:C:T;rs117271109;rs532909476;rs79911876:69743496:C:T;rs75556966:69746343:A:T;rs74802157:69748723:G:T;rs118099456:69750540:T:G	NA	0
2	6:69760001-69800000	6:69400001-69440000	2.47847e-07	HiC	GSE87112	hESC	intra	rs3799021:69760328:A:G;rs62416781:69762935:G:A;rs62416782:69766653:G:A;rs62416803:69766783:C:T;rs145624521;rs3734465;rs62416807:69773007:A:G;rs3799023:69774810:T:C;rs79811527:69776038:C:T	NA	0
2	6:69640001-69680000	6:69560001-69600000	7.28699e-15	HiC	GSE87112	hESC	intra	rs13191240;rs34617600;rs3798978:69678213:C:G	NA	0
2	6:69840001-69880000	6:69560001-69600000	3.96418e-10	HiC	GSE87112	hESC	intra	rs117674865	NA	0
2	6:69640001-69680000	6:69600001-69640000	4.32065e-30	HiC	GSE87112	hESC	intra	rs13191240;rs34617600;rs3798978:69678213:C:G	NA	0
2	6:69840001-69880000	6:69600001-69640000	1.03892e-10	HiC	GSE87112	hESC	intra	rs117674865	NA	0
2	6:69720001-69760000	6:69640001-69680000	2.80397e-07	HiC	GSE87112	hESC	intra	rs3799007:69723045:T:C;rs117667441:69731898:C:T;rs80164607:69737887:C:T;rs117271109;rs532909476;rs79911876:69743496:C:T;rs75556966:69746343:A:T;rs74802157:69748723:G:T;rs118099456:69750540:T:G	NA	0
2	6:69760001-69800000	6:69640001-69680000	3.45735e-09	HiC	GSE87112	hESC	intra	rs3799021:69760328:A:G;rs62416781:69762935:G:A;rs62416782:69766653:G:A;rs62416803:69766783:C:T;rs145624521;rs3734465;rs62416807:69773007:A:G;rs3799023:69774810:T:C;rs79811527:69776038:C:T	NA	0
2	6:69840001-69880000	6:69640001-69680000	2.89542e-24	HiC	GSE87112	hESC	intra	rs117674865	NA	0
2	6:69920001-69960000	6:69640001-69680000	3.36136e-07	HiC	GSE87112	hESC	intra	rs6937106	NA	0
2	6:69840001-69880000	6:69680001-69720000	1.23979e-10	HiC	GSE87112	hESC	intra	rs117674865	NA	0
2	6:69760001-69800000	6:69720001-69760000	2.97693e-38	HiC	GSE87112	hESC	intra	rs3799021:69760328:A:G;rs62416781:69762935:G:A;rs62416782:69766653:G:A;rs62416803:69766783:C:T;rs145624521;rs3734465;rs62416807:69773007:A:G;rs3799023:69774810:T:C;rs79811527:69776038:C:T	NA	0
2	6:69840001-69880000	6:69720001-69760000	1.31821e-16	HiC	GSE87112	hESC	intra	rs117674865	NA	0
2	6:69840001-69880000	6:69760001-69800000	1.17381e-14	HiC	GSE87112	hESC	intra	rs117674865	NA	0
2	6:69920001-69960000	6:69760001-69800000	1.13681e-07	HiC	GSE87112	hESC	intra	rs6937106	NA	0
2	6:69880001-69920000	6:69840001-69880000	2.4083e-09	HiC	GSE87112	hESC	intra	rs75126480	NA	0
2	6:69920001-69960000	6:69840001-69880000	2.65868e-12	HiC	GSE87112	hESC	intra	rs6937106	NA	0
2	6:69920001-69960000	6:69880001-69920000	9.01716e-09	HiC	GSE87112	hESC	intra	rs6937106	NA	0
3	11:107720001-107760000	11:107400001-107440000	2.71588e-10	HiC	GSE87112	hESC	intra	rs2456080;rs488512;rs2442683:107729615:G:T;rs502253:107731779:G:A;rs552438;rs543568;rs1242894	ENSG00000137760	1
3	11:107720001-107760000	11:107440001-107480000	3.07465e-09	HiC	GSE87112	hESC	intra	rs2456080;rs488512;rs2442683:107729615:G:T;rs502253:107731779:G:A;rs552438;rs543568;rs1242894	ENSG00000270969:ENSG00000110675:ENSG00000268467:ENSG00000255483	1
3	11:107720001-107760000	11:107640001-107680000	1.16177e-18	HiC	GSE87112	hESC	intra	rs2456080;rs488512;rs2442683:107729615:G:T;rs502253:107731779:G:A;rs552438;rs543568;rs1242894	ENSG00000214306:ENSG00000214305	1
4	17:53560001-53600000	17:50720001-50760000	9.08249e-08	HiC	GSE87112	hESC	intra	rs112417272;rs573589767;rs7208396;rs118056591;rs149775098;rs7211627;rs7215634;rs7220088;rs7215523;rs11079177;rs12601773;rs11871416;rs199501723;rs7226241:53573452:T:A;rs1553677;rs1010543:53574070:T:G	NA	0
4	17:53560001-53600000	17:50760001-50800000	9.08249e-08	HiC	GSE87112	hESC	intra	rs112417272;rs573589767;rs7208396;rs118056591;rs149775098;rs7211627;rs7215634;rs7220088;rs7215523;rs11079177;rs12601773;rs11871416;rs199501723;rs7226241:53573452:T:A;rs1553677;rs1010543:53574070:T:G	NA	0
4	17:53560001-53600000	17:50920001-50960000	1.05057e-08	HiC	GSE87112	hESC	intra	rs112417272;rs573589767;rs7208396;rs118056591;rs149775098;rs7211627;rs7215634;rs7220088;rs7215523;rs11079177;rs12601773;rs11871416;rs199501723;rs7226241:53573452:T:A;rs1553677;rs1010543:53574070:T:G	ENSG00000226364	1
4	17:53560001-53600000	17:51000001-51040000	2.00528e-08	HiC	GSE87112	hESC	intra	rs112417272;rs573589767;rs7208396;rs118056591;rs149775098;rs7211627;rs7215634;rs7220088;rs7215523;rs11079177;rs12601773;rs11871416;rs199501723;rs7226241:53573452:T:A;rs1553677;rs1010543:53574070:T:G	NA	0
4	17:53560001-53600000	17:51160001-51200000	4.15835e-10	HiC	GSE87112	hESC	intra	rs112417272;rs573589767;rs7208396;rs118056591;rs149775098;rs7211627;rs7215634;rs7220088;rs7215523;rs11079177;rs12601773;rs11871416;rs199501723;rs7226241:53573452:T:A;rs1553677;rs1010543:53574070:T:G	ENSG00000262902	1
4	17:53560001-53600000	17:51200001-51240000	1.22062e-10	HiC	GSE87112	hESC	intra	rs112417272;rs573589767;rs7208396;rs118056591;rs149775098;rs7211627;rs7215634;rs7220088;rs7215523;rs11079177;rs12601773;rs11871416;rs199501723;rs7226241:53573452:T:A;rs1553677;rs1010543:53574070:T:G	NA	0
4	17:53560001-53600000	17:51760001-51800000	4.2276e-08	HiC	GSE87112	hESC	intra	rs112417272;rs573589767;rs7208396;rs118056591;rs149775098;rs7211627;rs7215634;rs7220088;rs7215523;rs11079177;rs12601773;rs11871416;rs199501723;rs7226241:53573452:T:A;rs1553677;rs1010543:53574070:T:G	NA	0
4	17:53560001-53600000	17:51800001-51840000	2.33643e-07	HiC	GSE87112	hESC	intra	rs112417272;rs573589767;rs7208396;rs118056591;rs149775098;rs7211627;rs7215634;rs7220088;rs7215523;rs11079177;rs12601773;rs11871416;rs199501723;rs7226241:53573452:T:A;rs1553677;rs1010543:53574070:T:G	ENSG00000233380	1
4	17:53560001-53600000	17:51840001-51880000	1.38447e-08	HiC	GSE87112	hESC	intra	rs112417272;rs573589767;rs7208396;rs118056591;rs149775098;rs7211627;rs7215634;rs7220088;rs7215523;rs11079177;rs12601773;rs11871416;rs199501723;rs7226241:53573452:T:A;rs1553677;rs1010543:53574070:T:G	NA	0
4	17:53560001-53600000	17:52080001-52120000	1.8151e-07	HiC	GSE87112	hESC	intra	rs112417272;rs573589767;rs7208396;rs118056591;rs149775098;rs7211627;rs7215634;rs7220088;rs7215523;rs11079177;rs12601773;rs11871416;rs199501723;rs7226241:53573452:T:A;rs1553677;rs1010543:53574070:T:G	NA	0
4	17:53560001-53600000	17:52360001-52400000	7.81832e-08	HiC	GSE87112	hESC	intra	rs112417272;rs573589767;rs7208396;rs118056591;rs149775098;rs7211627;rs7215634;rs7220088;rs7215523;rs11079177;rs12601773;rs11871416;rs199501723;rs7226241:53573452:T:A;rs1553677;rs1010543:53574070:T:G	NA	0
4	17:53560001-53600000	17:52400001-52440000	2.39193e-07	HiC	GSE87112	hESC	intra	rs112417272;rs573589767;rs7208396;rs118056591;rs149775098;rs7211627;rs7215634;rs7220088;rs7215523;rs11079177;rs12601773;rs11871416;rs199501723;rs7226241:53573452:T:A;rs1553677;rs1010543:53574070:T:G	NA	0
4	17:53560001-53600000	17:52440001-52480000	1.27926e-09	HiC	GSE87112	hESC	intra	rs112417272;rs573589767;rs7208396;rs118056591;rs149775098;rs7211627;rs7215634;rs7220088;rs7215523;rs11079177;rs12601773;rs11871416;rs199501723;rs7226241:53573452:T:A;rs1553677;rs1010543:53574070:T:G	NA	0
4	17:53560001-53600000	17:53040001-53080000	1.50849e-48	HiC	GSE87112	hESC	intra	rs112417272;rs573589767;rs7208396;rs118056591;rs149775098;rs7211627;rs7215634;rs7220088;rs7215523;rs11079177;rs12601773;rs11871416;rs199501723;rs7226241:53573452:T:A;rs1553677;rs1010543:53574070:T:G	ENSG00000166260:ENSG00000166263	1
4	17:53560001-53600000	17:53080001-53120000	9.38533e-32	HiC	GSE87112	hESC	intra	rs112417272;rs573589767;rs7208396;rs118056591;rs149775098;rs7211627;rs7215634;rs7220088;rs7215523;rs11079177;rs12601773;rs11871416;rs199501723;rs7226241:53573452:T:A;rs1553677;rs1010543:53574070:T:G	NA	0
4	17:53560001-53600000	17:53120001-53160000	3.1683e-10	HiC	GSE87112	hESC	intra	rs112417272;rs573589767;rs7208396;rs118056591;rs149775098;rs7211627;rs7215634;rs7220088;rs7215523;rs11079177;rs12601773;rs11871416;rs199501723;rs7226241:53573452:T:A;rs1553677;rs1010543:53574070:T:G	NA	0
4	17:53560001-53600000	17:53160001-53200000	5.08945e-50	HiC	GSE87112	hESC	intra	rs112417272;rs573589767;rs7208396;rs118056591;rs149775098;rs7211627;rs7215634;rs7220088;rs7215523;rs11079177;rs12601773;rs11871416;rs199501723;rs7226241:53573452:T:A;rs1553677;rs1010543:53574070:T:G	NA	0
4	17:53560001-53600000	17:53200001-53240000	1.55389e-33	HiC	GSE87112	hESC	intra	rs112417272;rs573589767;rs7208396;rs118056591;rs149775098;rs7211627;rs7215634;rs7220088;rs7215523;rs11079177;rs12601773;rs11871416;rs199501723;rs7226241:53573452:T:A;rs1553677;rs1010543:53574070:T:G	NA	0
4	17:53560001-53600000	17:53280001-53320000	2.48136e-30	HiC	GSE87112	hESC	intra	rs112417272;rs573589767;rs7208396;rs118056591;rs149775098;rs7211627;rs7215634;rs7220088;rs7215523;rs11079177;rs12601773;rs11871416;rs199501723;rs7226241:53573452:T:A;rs1553677;rs1010543:53574070:T:G	NA	0
4	17:53560001-53600000	17:53320001-53360000	4.54566e-18	HiC	GSE87112	hESC	intra	rs112417272;rs573589767;rs7208396;rs118056591;rs149775098;rs7211627;rs7215634;rs7220088;rs7215523;rs11079177;rs12601773;rs11871416;rs199501723;rs7226241:53573452:T:A;rs1553677;rs1010543:53574070:T:G	ENSG00000108924:ENSG00000263096	1
4	17:53560001-53600000	17:53360001-53400000	5.74583e-50	HiC	GSE87112	hESC	intra	rs112417272;rs573589767;rs7208396;rs118056591;rs149775098;rs7211627;rs7215634;rs7220088;rs7215523;rs11079177;rs12601773;rs11871416;rs199501723;rs7226241:53573452:T:A;rs1553677;rs1010543:53574070:T:G	NA	0
4	17:53560001-53600000	17:53400001-53440000	3.77676e-50	HiC	GSE87112	hESC	intra	rs112417272;rs573589767;rs7208396;rs118056591;rs149775098;rs7211627;rs7215634;rs7220088;rs7215523;rs11079177;rs12601773;rs11871416;rs199501723;rs7226241:53573452:T:A;rs1553677;rs1010543:53574070:T:G	ENSG00000262079	1
4	17:53560001-53600000	17:53480001-53520000	5.58499e-77	HiC	GSE87112	hESC	intra	rs112417272;rs573589767;rs7208396;rs118056591;rs149775098;rs7211627;rs7215634;rs7220088;rs7215523;rs11079177;rs12601773;rs11871416;rs199501723;rs7226241:53573452:T:A;rs1553677;rs1010543:53574070:T:G	ENSG00000108960	1
4	17:53560001-53600000	17:53520001-53560000	7.40237e-91	HiC	GSE87112	hESC	intra	rs112417272;rs573589767;rs7208396;rs118056591;rs149775098;rs7211627;rs7215634;rs7220088;rs7215523;rs11079177;rs12601773;rs11871416;rs199501723;rs7226241:53573452:T:A;rs1553677;rs1010543:53574070:T:G	ENSG00000262395	1
1	3:59640001-59680000	3:59680001-59720000	1.86986e-65	HiC	GSE87112	IMR90	intra	rs1672311;rs1298152;rs1281464;rs1296318;rs1297216;rs1281465;3:59666001:A:G;rs1281469;rs1666072;rs1672314;rs138142592;rs1672315;rs1672316;rs1628081;rs1666071;rs1672320;rs1616465;rs1672321;rs1080161;rs6446076;rs6446077:59677100:G:A;rs2886782:59677938:C:T;rs7635981;rs1542214:59678802:G:T;rs2166792	NA	0
1	3:59640001-59680000	3:59720001-59760000	6.42654e-131	HiC	GSE87112	IMR90	intra	rs1672311;rs1298152;rs1281464;rs1296318;rs1297216;rs1281465;3:59666001:A:G;rs1281469;rs1666072;rs1672314;rs138142592;rs1672315;rs1672316;rs1628081;rs1666071;rs1672320;rs1616465;rs1672321;rs1080161;rs6446076;rs6446077:59677100:G:A;rs2886782:59677938:C:T;rs7635981;rs1542214:59678802:G:T;rs2166792	NA	0
1	3:59640001-59680000	3:59760001-59800000	1.82571e-47	HiC	GSE87112	IMR90	intra	rs1672311;rs1298152;rs1281464;rs1296318;rs1297216;rs1281465;3:59666001:A:G;rs1281469;rs1666072;rs1672314;rs138142592;rs1672315;rs1672316;rs1628081;rs1666071;rs1672320;rs1616465;rs1672321;rs1080161;rs6446076;rs6446077:59677100:G:A;rs2886782:59677938:C:T;rs7635981;rs1542214:59678802:G:T;rs2166792	NA	0
1	3:59640001-59680000	3:59800001-59840000	6.34362e-91	HiC	GSE87112	IMR90	intra	rs1672311;rs1298152;rs1281464;rs1296318;rs1297216;rs1281465;3:59666001:A:G;rs1281469;rs1666072;rs1672314;rs138142592;rs1672315;rs1672316;rs1628081;rs1666071;rs1672320;rs1616465;rs1672321;rs1080161;rs6446076;rs6446077:59677100:G:A;rs2886782:59677938:C:T;rs7635981;rs1542214:59678802:G:T;rs2166792	NA	0
1	3:59640001-59680000	3:59840001-59880000	1.34474e-16	HiC	GSE87112	IMR90	intra	rs1672311;rs1298152;rs1281464;rs1296318;rs1297216;rs1281465;3:59666001:A:G;rs1281469;rs1666072;rs1672314;rs138142592;rs1672315;rs1672316;rs1628081;rs1666071;rs1672320;rs1616465;rs1672321;rs1080161;rs6446076;rs6446077:59677100:G:A;rs2886782:59677938:C:T;rs7635981;rs1542214:59678802:G:T;rs2166792	NA	0
1	3:59640001-59680000	3:59920001-59960000	1.70934e-11	HiC	GSE87112	IMR90	intra	rs1672311;rs1298152;rs1281464;rs1296318;rs1297216;rs1281465;3:59666001:A:G;rs1281469;rs1666072;rs1672314;rs138142592;rs1672315;rs1672316;rs1628081;rs1666071;rs1672320;rs1616465;rs1672321;rs1080161;rs6446076;rs6446077:59677100:G:A;rs2886782:59677938:C:T;rs7635981;rs1542214:59678802:G:T;rs2166792	ENSG00000269415	1
1	3:59640001-59680000	3:59960001-60000000	2.07577e-09	HiC	GSE87112	IMR90	intra	rs1672311;rs1298152;rs1281464;rs1296318;rs1297216;rs1281465;3:59666001:A:G;rs1281469;rs1666072;rs1672314;rs138142592;rs1672315;rs1672316;rs1628081;rs1666071;rs1672320;rs1616465;rs1672321;rs1080161;rs6446076;rs6446077:59677100:G:A;rs2886782:59677938:C:T;rs7635981;rs1542214:59678802:G:T;rs2166792	NA	0
1	3:59640001-59680000	3:60080001-60120000	4.30609e-07	HiC	GSE87112	IMR90	intra	rs1672311;rs1298152;rs1281464;rs1296318;rs1297216;rs1281465;3:59666001:A:G;rs1281469;rs1666072;rs1672314;rs138142592;rs1672315;rs1672316;rs1628081;rs1666071;rs1672320;rs1616465;rs1672321;rs1080161;rs6446076;rs6446077:59677100:G:A;rs2886782:59677938:C:T;rs7635981;rs1542214:59678802:G:T;rs2166792	NA	0
1	3:59640001-59680000	3:60120001-60160000	1.09955e-09	HiC	GSE87112	IMR90	intra	rs1672311;rs1298152;rs1281464;rs1296318;rs1297216;rs1281465;3:59666001:A:G;rs1281469;rs1666072;rs1672314;rs138142592;rs1672315;rs1672316;rs1628081;rs1666071;rs1672320;rs1616465;rs1672321;rs1080161;rs6446076;rs6446077:59677100:G:A;rs2886782:59677938:C:T;rs7635981;rs1542214:59678802:G:T;rs2166792	NA	0
1	3:59640001-59680000	3:60200001-60240000	9.48492e-17	HiC	GSE87112	IMR90	intra	rs1672311;rs1298152;rs1281464;rs1296318;rs1297216;rs1281465;3:59666001:A:G;rs1281469;rs1666072;rs1672314;rs138142592;rs1672315;rs1672316;rs1628081;rs1666071;rs1672320;rs1616465;rs1672321;rs1080161;rs6446076;rs6446077:59677100:G:A;rs2886782:59677938:C:T;rs7635981;rs1542214:59678802:G:T;rs2166792	NA	0
1	3:59640001-59680000	3:60240001-60280000	1.95782e-09	HiC	GSE87112	IMR90	intra	rs1672311;rs1298152;rs1281464;rs1296318;rs1297216;rs1281465;3:59666001:A:G;rs1281469;rs1666072;rs1672314;rs138142592;rs1672315;rs1672316;rs1628081;rs1666071;rs1672320;rs1616465;rs1672321;rs1080161;rs6446076;rs6446077:59677100:G:A;rs2886782:59677938:C:T;rs7635981;rs1542214:59678802:G:T;rs2166792	NA	0
1	3:59640001-59680000	3:60320001-60360000	8.70022e-12	HiC	GSE87112	IMR90	intra	rs1672311;rs1298152;rs1281464;rs1296318;rs1297216;rs1281465;3:59666001:A:G;rs1281469;rs1666072;rs1672314;rs138142592;rs1672315;rs1672316;rs1628081;rs1666071;rs1672320;rs1616465;rs1672321;rs1080161;rs6446076;rs6446077:59677100:G:A;rs2886782:59677938:C:T;rs7635981;rs1542214:59678802:G:T;rs2166792	NA	0
1	3:59640001-59680000	3:60360001-60400000	3.13017e-13	HiC	GSE87112	IMR90	intra	rs1672311;rs1298152;rs1281464;rs1296318;rs1297216;rs1281465;3:59666001:A:G;rs1281469;rs1666072;rs1672314;rs138142592;rs1672315;rs1672316;rs1628081;rs1666071;rs1672320;rs1616465;rs1672321;rs1080161;rs6446076;rs6446077:59677100:G:A;rs2886782:59677938:C:T;rs7635981;rs1542214:59678802:G:T;rs2166792	NA	0
1	3:59640001-59680000	3:60480001-60520000	1.69874e-09	HiC	GSE87112	IMR90	intra	rs1672311;rs1298152;rs1281464;rs1296318;rs1297216;rs1281465;3:59666001:A:G;rs1281469;rs1666072;rs1672314;rs138142592;rs1672315;rs1672316;rs1628081;rs1666071;rs1672320;rs1616465;rs1672321;rs1080161;rs6446076;rs6446077:59677100:G:A;rs2886782:59677938:C:T;rs7635981;rs1542214:59678802:G:T;rs2166792	NA	0
1	3:59640001-59680000	3:60560001-60600000	3.74527e-14	HiC	GSE87112	IMR90	intra	rs1672311;rs1298152;rs1281464;rs1296318;rs1297216;rs1281465;3:59666001:A:G;rs1281469;rs1666072;rs1672314;rs138142592;rs1672315;rs1672316;rs1628081;rs1666071;rs1672320;rs1616465;rs1672321;rs1080161;rs6446076;rs6446077:59677100:G:A;rs2886782:59677938:C:T;rs7635981;rs1542214:59678802:G:T;rs2166792	NA	0
1	3:59640001-59680000	3:60680001-60720000	3.39691e-10	HiC	GSE87112	IMR90	intra	rs1672311;rs1298152;rs1281464;rs1296318;rs1297216;rs1281465;3:59666001:A:G;rs1281469;rs1666072;rs1672314;rs138142592;rs1672315;rs1672316;rs1628081;rs1666071;rs1672320;rs1616465;rs1672321;rs1080161;rs6446076;rs6446077:59677100:G:A;rs2886782:59677938:C:T;rs7635981;rs1542214:59678802:G:T;rs2166792	ENSG00000225673:ENSG00000244183	1
1	3:59640001-59680000	3:60720001-60760000	2.5966e-08	HiC	GSE87112	IMR90	intra	rs1672311;rs1298152;rs1281464;rs1296318;rs1297216;rs1281465;3:59666001:A:G;rs1281469;rs1666072;rs1672314;rs138142592;rs1672315;rs1672316;rs1628081;rs1666071;rs1672320;rs1616465;rs1672321;rs1080161;rs6446076;rs6446077:59677100:G:A;rs2886782:59677938:C:T;rs7635981;rs1542214:59678802:G:T;rs2166792	NA	0
1	3:59640001-59680000	3:60760001-60800000	1.30805e-10	HiC	GSE87112	IMR90	intra	rs1672311;rs1298152;rs1281464;rs1296318;rs1297216;rs1281465;3:59666001:A:G;rs1281469;rs1666072;rs1672314;rs138142592;rs1672315;rs1672316;rs1628081;rs1666071;rs1672320;rs1616465;rs1672321;rs1080161;rs6446076;rs6446077:59677100:G:A;rs2886782:59677938:C:T;rs7635981;rs1542214:59678802:G:T;rs2166792	NA	0
1	3:59640001-59680000	3:60800001-60840000	1.96707e-09	HiC	GSE87112	IMR90	intra	rs1672311;rs1298152;rs1281464;rs1296318;rs1297216;rs1281465;3:59666001:A:G;rs1281469;rs1666072;rs1672314;rs138142592;rs1672315;rs1672316;rs1628081;rs1666071;rs1672320;rs1616465;rs1672321;rs1080161;rs6446076;rs6446077:59677100:G:A;rs2886782:59677938:C:T;rs7635981;rs1542214:59678802:G:T;rs2166792	NA	0
1	3:59640001-59680000	3:60840001-60880000	2.19052e-11	HiC	GSE87112	IMR90	intra	rs1672311;rs1298152;rs1281464;rs1296318;rs1297216;rs1281465;3:59666001:A:G;rs1281469;rs1666072;rs1672314;rs138142592;rs1672315;rs1672316;rs1628081;rs1666071;rs1672320;rs1616465;rs1672321;rs1080161;rs6446076;rs6446077:59677100:G:A;rs2886782:59677938:C:T;rs7635981;rs1542214:59678802:G:T;rs2166792	ENSG00000212211	1
1	3:59640001-59680000	3:60920001-60960000	8.82031e-16	HiC	GSE87112	IMR90	intra	rs1672311;rs1298152;rs1281464;rs1296318;rs1297216;rs1281465;3:59666001:A:G;rs1281469;rs1666072;rs1672314;rs138142592;rs1672315;rs1672316;rs1628081;rs1666071;rs1672320;rs1616465;rs1672321;rs1080161;rs6446076;rs6446077:59677100:G:A;rs2886782:59677938:C:T;rs7635981;rs1542214:59678802:G:T;rs2166792	NA	0
1	3:59640001-59680000	3:60960001-61000000	8.76138e-09	HiC	GSE87112	IMR90	intra	rs1672311;rs1298152;rs1281464;rs1296318;rs1297216;rs1281465;3:59666001:A:G;rs1281469;rs1666072;rs1672314;rs138142592;rs1672315;rs1672316;rs1628081;rs1666071;rs1672320;rs1616465;rs1672321;rs1080161;rs6446076;rs6446077:59677100:G:A;rs2886782:59677938:C:T;rs7635981;rs1542214:59678802:G:T;rs2166792	NA	0
1	3:59640001-59680000	3:61000001-61040000	1.205e-10	HiC	GSE87112	IMR90	intra	rs1672311;rs1298152;rs1281464;rs1296318;rs1297216;rs1281465;3:59666001:A:G;rs1281469;rs1666072;rs1672314;rs138142592;rs1672315;rs1672316;rs1628081;rs1666071;rs1672320;rs1616465;rs1672321;rs1080161;rs6446076;rs6446077:59677100:G:A;rs2886782:59677938:C:T;rs7635981;rs1542214:59678802:G:T;rs2166792	NA	0
1	3:59640001-59680000	3:61040001-61080000	7.9899e-08	HiC	GSE87112	IMR90	intra	rs1672311;rs1298152;rs1281464;rs1296318;rs1297216;rs1281465;3:59666001:A:G;rs1281469;rs1666072;rs1672314;rs138142592;rs1672315;rs1672316;rs1628081;rs1666071;rs1672320;rs1616465;rs1672321;rs1080161;rs6446076;rs6446077:59677100:G:A;rs2886782:59677938:C:T;rs7635981;rs1542214:59678802:G:T;rs2166792	NA	0
1	3:59640001-59680000	3:61080001-61120000	7.94955e-15	HiC	GSE87112	IMR90	intra	rs1672311;rs1298152;rs1281464;rs1296318;rs1297216;rs1281465;3:59666001:A:G;rs1281469;rs1666072;rs1672314;rs138142592;rs1672315;rs1672316;rs1628081;rs1666071;rs1672320;rs1616465;rs1672321;rs1080161;rs6446076;rs6446077:59677100:G:A;rs2886782:59677938:C:T;rs7635981;rs1542214:59678802:G:T;rs2166792	NA	0
1	3:59640001-59680000	3:61160001-61200000	6.17869e-08	HiC	GSE87112	IMR90	intra	rs1672311;rs1298152;rs1281464;rs1296318;rs1297216;rs1281465;3:59666001:A:G;rs1281469;rs1666072;rs1672314;rs138142592;rs1672315;rs1672316;rs1628081;rs1666071;rs1672320;rs1616465;rs1672321;rs1080161;rs6446076;rs6446077:59677100:G:A;rs2886782:59677938:C:T;rs7635981;rs1542214:59678802:G:T;rs2166792	NA	0
1	3:59640001-59680000	3:61200001-61240000	1.09309e-10	HiC	GSE87112	IMR90	intra	rs1672311;rs1298152;rs1281464;rs1296318;rs1297216;rs1281465;3:59666001:A:G;rs1281469;rs1666072;rs1672314;rs138142592;rs1672315;rs1672316;rs1628081;rs1666071;rs1672320;rs1616465;rs1672321;rs1080161;rs6446076;rs6446077:59677100:G:A;rs2886782:59677938:C:T;rs7635981;rs1542214:59678802:G:T;rs2166792	ENSG00000189283	1
1	3:59640001-59680000	3:61240001-61280000	4.21226e-12	HiC	GSE87112	IMR90	intra	rs1672311;rs1298152;rs1281464;rs1296318;rs1297216;rs1281465;3:59666001:A:G;rs1281469;rs1666072;rs1672314;rs138142592;rs1672315;rs1672316;rs1628081;rs1666071;rs1672320;rs1616465;rs1672321;rs1080161;rs6446076;rs6446077:59677100:G:A;rs2886782:59677938:C:T;rs7635981;rs1542214:59678802:G:T;rs2166792	NA	0
1	3:59640001-59680000	3:61280001-61320000	2.6977e-10	HiC	GSE87112	IMR90	intra	rs1672311;rs1298152;rs1281464;rs1296318;rs1297216;rs1281465;3:59666001:A:G;rs1281469;rs1666072;rs1672314;rs138142592;rs1672315;rs1672316;rs1628081;rs1666071;rs1672320;rs1616465;rs1672321;rs1080161;rs6446076;rs6446077:59677100:G:A;rs2886782:59677938:C:T;rs7635981;rs1542214:59678802:G:T;rs2166792	NA	0
1	3:59640001-59680000	3:61320001-61360000	4.45745e-08	HiC	GSE87112	IMR90	intra	rs1672311;rs1298152;rs1281464;rs1296318;rs1297216;rs1281465;3:59666001:A:G;rs1281469;rs1666072;rs1672314;rs138142592;rs1672315;rs1672316;rs1628081;rs1666071;rs1672320;rs1616465;rs1672321;rs1080161;rs6446076;rs6446077:59677100:G:A;rs2886782:59677938:C:T;rs7635981;rs1542214:59678802:G:T;rs2166792	NA	0
1	3:59640001-59680000	3:61400001-61440000	4.29227e-07	HiC	GSE87112	IMR90	intra	rs1672311;rs1298152;rs1281464;rs1296318;rs1297216;rs1281465;3:59666001:A:G;rs1281469;rs1666072;rs1672314;rs138142592;rs1672315;rs1672316;rs1628081;rs1666071;rs1672320;rs1616465;rs1672321;rs1080161;rs6446076;rs6446077:59677100:G:A;rs2886782:59677938:C:T;rs7635981;rs1542214:59678802:G:T;rs2166792	NA	0
1	3:59640001-59680000	3:61480001-61520000	2.81246e-13	HiC	GSE87112	IMR90	intra	rs1672311;rs1298152;rs1281464;rs1296318;rs1297216;rs1281465;3:59666001:A:G;rs1281469;rs1666072;rs1672314;rs138142592;rs1672315;rs1672316;rs1628081;rs1666071;rs1672320;rs1616465;rs1672321;rs1080161;rs6446076;rs6446077:59677100:G:A;rs2886782:59677938:C:T;rs7635981;rs1542214:59678802:G:T;rs2166792	NA	0
1	3:59640001-59680000	3:61640001-61680000	4.90566e-07	HiC	GSE87112	IMR90	intra	rs1672311;rs1298152;rs1281464;rs1296318;rs1297216;rs1281465;3:59666001:A:G;rs1281469;rs1666072;rs1672314;rs138142592;rs1672315;rs1672316;rs1628081;rs1666071;rs1672320;rs1616465;rs1672321;rs1080161;rs6446076;rs6446077:59677100:G:A;rs2886782:59677938:C:T;rs7635981;rs1542214:59678802:G:T;rs2166792	NA	0
1	3:59640001-59680000	3:61720001-61760000	1.21597e-12	HiC	GSE87112	IMR90	intra	rs1672311;rs1298152;rs1281464;rs1296318;rs1297216;rs1281465;3:59666001:A:G;rs1281469;rs1666072;rs1672314;rs138142592;rs1672315;rs1672316;rs1628081;rs1666071;rs1672320;rs1616465;rs1672321;rs1080161;rs6446076;rs6446077:59677100:G:A;rs2886782:59677938:C:T;rs7635981;rs1542214:59678802:G:T;rs2166792	ENSG00000252420:ENSG00000226360	1
1	3:59640001-59680000	3:61840001-61880000	3.36141e-10	HiC	GSE87112	IMR90	intra	rs1672311;rs1298152;rs1281464;rs1296318;rs1297216;rs1281465;3:59666001:A:G;rs1281469;rs1666072;rs1672314;rs138142592;rs1672315;rs1672316;rs1628081;rs1666071;rs1672320;rs1616465;rs1672321;rs1080161;rs6446076;rs6446077:59677100:G:A;rs2886782:59677938:C:T;rs7635981;rs1542214:59678802:G:T;rs2166792	NA	0
1	3:59640001-59680000	3:61880001-61920000	2.46255e-10	HiC	GSE87112	IMR90	intra	rs1672311;rs1298152;rs1281464;rs1296318;rs1297216;rs1281465;3:59666001:A:G;rs1281469;rs1666072;rs1672314;rs138142592;rs1672315;rs1672316;rs1628081;rs1666071;rs1672320;rs1616465;rs1672321;rs1080161;rs6446076;rs6446077:59677100:G:A;rs2886782:59677938:C:T;rs7635981;rs1542214:59678802:G:T;rs2166792	NA	0
1	3:59640001-59680000	3:61920001-61960000	5.44692e-16	HiC	GSE87112	IMR90	intra	rs1672311;rs1298152;rs1281464;rs1296318;rs1297216;rs1281465;3:59666001:A:G;rs1281469;rs1666072;rs1672314;rs138142592;rs1672315;rs1672316;rs1628081;rs1666071;rs1672320;rs1616465;rs1672321;rs1080161;rs6446076;rs6446077:59677100:G:A;rs2886782:59677938:C:T;rs7635981;rs1542214:59678802:G:T;rs2166792	NA	0
1	3:59640001-59680000	3:61960001-62000000	3.36228e-11	HiC	GSE87112	IMR90	intra	rs1672311;rs1298152;rs1281464;rs1296318;rs1297216;rs1281465;3:59666001:A:G;rs1281469;rs1666072;rs1672314;rs138142592;rs1672315;rs1672316;rs1628081;rs1666071;rs1672320;rs1616465;rs1672321;rs1080161;rs6446076;rs6446077:59677100:G:A;rs2886782:59677938:C:T;rs7635981;rs1542214:59678802:G:T;rs2166792	NA	0
1	3:59640001-59680000	3:62000001-62040000	4.10116e-09	HiC	GSE87112	IMR90	intra	rs1672311;rs1298152;rs1281464;rs1296318;rs1297216;rs1281465;3:59666001:A:G;rs1281469;rs1666072;rs1672314;rs138142592;rs1672315;rs1672316;rs1628081;rs1666071;rs1672320;rs1616465;rs1672321;rs1080161;rs6446076;rs6446077:59677100:G:A;rs2886782:59677938:C:T;rs7635981;rs1542214:59678802:G:T;rs2166792	NA	0
1	3:59640001-59680000	3:62120001-62160000	9.01668e-11	HiC	GSE87112	IMR90	intra	rs1672311;rs1298152;rs1281464;rs1296318;rs1297216;rs1281465;3:59666001:A:G;rs1281469;rs1666072;rs1672314;rs138142592;rs1672315;rs1672316;rs1628081;rs1666071;rs1672320;rs1616465;rs1672321;rs1080161;rs6446076;rs6446077:59677100:G:A;rs2886782:59677938:C:T;rs7635981;rs1542214:59678802:G:T;rs2166792	NA	0
1	3:59640001-59680000	3:62160001-62200000	7.74204e-10	HiC	GSE87112	IMR90	intra	rs1672311;rs1298152;rs1281464;rs1296318;rs1297216;rs1281465;3:59666001:A:G;rs1281469;rs1666072;rs1672314;rs138142592;rs1672315;rs1672316;rs1628081;rs1666071;rs1672320;rs1616465;rs1672321;rs1080161;rs6446076;rs6446077:59677100:G:A;rs2886782:59677938:C:T;rs7635981;rs1542214:59678802:G:T;rs2166792	NA	0
1	3:59640001-59680000	3:62200001-62240000	7.61164e-07	HiC	GSE87112	IMR90	intra	rs1672311;rs1298152;rs1281464;rs1296318;rs1297216;rs1281465;3:59666001:A:G;rs1281469;rs1666072;rs1672314;rs138142592;rs1672315;rs1672316;rs1628081;rs1666071;rs1672320;rs1616465;rs1672321;rs1080161;rs6446076;rs6446077:59677100:G:A;rs2886782:59677938:C:T;rs7635981;rs1542214:59678802:G:T;rs2166792	NA	0
1	3:59640001-59680000	3:62240001-62280000	2.4278e-10	HiC	GSE87112	IMR90	intra	rs1672311;rs1298152;rs1281464;rs1296318;rs1297216;rs1281465;3:59666001:A:G;rs1281469;rs1666072;rs1672314;rs138142592;rs1672315;rs1672316;rs1628081;rs1666071;rs1672320;rs1616465;rs1672321;rs1080161;rs6446076;rs6446077:59677100:G:A;rs2886782:59677938:C:T;rs7635981;rs1542214:59678802:G:T;rs2166792	NA	0
1	3:59640001-59680000	3:62520001-62560000	6.72994e-08	HiC	GSE87112	IMR90	intra	rs1672311;rs1298152;rs1281464;rs1296318;rs1297216;rs1281465;3:59666001:A:G;rs1281469;rs1666072;rs1672314;rs138142592;rs1672315;rs1672316;rs1628081;rs1666071;rs1672320;rs1616465;rs1672321;rs1080161;rs6446076;rs6446077:59677100:G:A;rs2886782:59677938:C:T;rs7635981;rs1542214:59678802:G:T;rs2166792	NA	0
1	3:59680001-59720000	3:59720001-59760000	2.28236e-40	HiC	GSE87112	IMR90	intra	rs6795459;rs1447816:59684754:C:T;rs1374861;rs6446078;rs997346;rs6803290;rs1463399;rs2084378;rs9880086;rs7371972;rs1374853;rs7616008;rs1823229	NA	0
1	3:59680001-59720000	3:59800001-59840000	3.5371e-11	HiC	GSE87112	IMR90	intra	rs6795459;rs1447816:59684754:C:T;rs1374861;rs6446078;rs997346;rs6803290;rs1463399;rs2084378;rs9880086;rs7371972;rs1374853;rs7616008;rs1823229	NA	0
2	6:69600001-69640000	6:70840001-70880000	3.92361e-11	HiC	GSE87112	IMR90	intra	rs13204994;rs568144441	NA	0
2	6:69640001-69680000	6:70840001-70880000	1.93697e-12	HiC	GSE87112	IMR90	intra	rs13191240;rs34617600;rs3798978:69678213:C:G	NA	0
2	6:69640001-69680000	6:70880001-70920000	8.41604e-07	HiC	GSE87112	IMR90	intra	rs13191240;rs34617600;rs3798978:69678213:C:G	NA	0
2	6:69720001-69760000	6:70840001-70880000	8.7671e-10	HiC	GSE87112	IMR90	intra	rs3799007:69723045:T:C;rs117667441:69731898:C:T;rs80164607:69737887:C:T;rs117271109;rs532909476;rs79911876:69743496:C:T;rs75556966:69746343:A:T;rs74802157:69748723:G:T;rs118099456:69750540:T:G	NA	0
2	6:69760001-69800000	6:70360001-70400000	3.89188e-07	HiC	GSE87112	IMR90	intra	rs3799021:69760328:A:G;rs62416781:69762935:G:A;rs62416782:69766653:G:A;rs62416803:69766783:C:T;rs145624521;rs3734465;rs62416807:69773007:A:G;rs3799023:69774810:T:C;rs79811527:69776038:C:T	NA	0
2	6:69840001-69880000	6:70800001-70840000	8.88127e-08	HiC	GSE87112	IMR90	intra	rs117674865	ENSG00000216365	1
2	6:69840001-69880000	6:70840001-70880000	6.87527e-07	HiC	GSE87112	IMR90	intra	rs117674865	NA	0
2	6:69920001-69960000	6:72760001-72800000	1.1158e-08	HiC	GSE87112	IMR90	intra	rs6937106	NA	0
3	11:107720001-107760000	11:108480001-108520000	2.10521e-08	HiC	GSE87112	IMR90	intra	rs2456080;rs488512;rs2442683:107729615:G:T;rs502253:107731779:G:A;rs552438;rs543568;rs1242894	NA	0
3	11:107720001-107760000	11:109360001-109400000	5.43659e-07	HiC	GSE87112	IMR90	intra	rs2456080;rs488512;rs2442683:107729615:G:T;rs502253:107731779:G:A;rs552438;rs543568;rs1242894	NA	0
4	17:53560001-53600000	17:53680001-53720000	9.65445e-42	HiC	GSE87112	IMR90	intra	rs112417272;rs573589767;rs7208396;rs118056591;rs149775098;rs7211627;rs7215634;rs7220088;rs7215523;rs11079177;rs12601773;rs11871416;rs199501723;rs7226241:53573452:T:A;rs1553677;rs1010543:53574070:T:G	NA	0
4	17:53560001-53600000	17:53720001-53760000	2.62094e-24	HiC	GSE87112	IMR90	intra	rs112417272;rs573589767;rs7208396;rs118056591;rs149775098;rs7211627;rs7215634;rs7220088;rs7215523;rs11079177;rs12601773;rs11871416;rs199501723;rs7226241:53573452:T:A;rs1553677;rs1010543:53574070:T:G	NA	0
4	17:53560001-53600000	17:53760001-53800000	7.26045e-20	HiC	GSE87112	IMR90	intra	rs112417272;rs573589767;rs7208396;rs118056591;rs149775098;rs7211627;rs7215634;rs7220088;rs7215523;rs11079177;rs12601773;rs11871416;rs199501723;rs7226241:53573452:T:A;rs1553677;rs1010543:53574070:T:G	NA	0
4	17:53560001-53600000	17:53800001-53840000	2.01053e-17	HiC	GSE87112	IMR90	intra	rs112417272;rs573589767;rs7208396;rs118056591;rs149775098;rs7211627;rs7215634;rs7220088;rs7215523;rs11079177;rs12601773;rs11871416;rs199501723;rs7226241:53573452:T:A;rs1553677;rs1010543:53574070:T:G	ENSG00000166292:ENSG00000141179	1
4	17:53560001-53600000	17:53840001-53880000	9.0228e-26	HiC	GSE87112	IMR90	intra	rs112417272;rs573589767;rs7208396;rs118056591;rs149775098;rs7211627;rs7215634;rs7220088;rs7215523;rs11079177;rs12601773;rs11871416;rs199501723;rs7226241:53573452:T:A;rs1553677;rs1010543:53574070:T:G	NA	0
4	17:53560001-53600000	17:53880001-53920000	1.36489e-23	HiC	GSE87112	IMR90	intra	rs112417272;rs573589767;rs7208396;rs118056591;rs149775098;rs7211627;rs7215634;rs7220088;rs7215523;rs11079177;rs12601773;rs11871416;rs199501723;rs7226241:53573452:T:A;rs1553677;rs1010543:53574070:T:G	NA	0
4	17:53560001-53600000	17:54120001-54160000	1.15347e-09	HiC	GSE87112	IMR90	intra	rs112417272;rs573589767;rs7208396;rs118056591;rs149775098;rs7211627;rs7215634;rs7220088;rs7215523;rs11079177;rs12601773;rs11871416;rs199501723;rs7226241:53573452:T:A;rs1553677;rs1010543:53574070:T:G	ENSG00000264277	1
4	17:53560001-53600000	17:54160001-54200000	5.76805e-07	HiC	GSE87112	IMR90	intra	rs112417272;rs573589767;rs7208396;rs118056591;rs149775098;rs7211627;rs7215634;rs7220088;rs7215523;rs11079177;rs12601773;rs11871416;rs199501723;rs7226241:53573452:T:A;rs1553677;rs1010543:53574070:T:G	ENSG00000153930	1
4	17:53560001-53600000	17:54400001-54440000	3.50196e-08	HiC	GSE87112	IMR90	intra	rs112417272;rs573589767;rs7208396;rs118056591;rs149775098;rs7211627;rs7215634;rs7220088;rs7215523;rs11079177;rs12601773;rs11871416;rs199501723;rs7226241:53573452:T:A;rs1553677;rs1010543:53574070:T:G	NA	0
4	17:53560001-53600000	17:54520001-54560000	5.81385e-12	HiC	GSE87112	IMR90	intra	rs112417272;rs573589767;rs7208396;rs118056591;rs149775098;rs7211627;rs7215634;rs7220088;rs7215523;rs11079177;rs12601773;rs11871416;rs199501723;rs7226241:53573452:T:A;rs1553677;rs1010543:53574070:T:G	NA	0
4	17:53560001-53600000	17:54560001-54600000	2.33304e-13	HiC	GSE87112	IMR90	intra	rs112417272;rs573589767;rs7208396;rs118056591;rs149775098;rs7211627;rs7215634;rs7220088;rs7215523;rs11079177;rs12601773;rs11871416;rs199501723;rs7226241:53573452:T:A;rs1553677;rs1010543:53574070:T:G	NA	0
4	17:53560001-53600000	17:54680001-54720000	6.17727e-14	HiC	GSE87112	IMR90	intra	rs112417272;rs573589767;rs7208396;rs118056591;rs149775098;rs7211627;rs7215634;rs7220088;rs7215523;rs11079177;rs12601773;rs11871416;rs199501723;rs7226241:53573452:T:A;rs1553677;rs1010543:53574070:T:G	NA	0
4	17:53560001-53600000	17:54840001-54880000	4.4314e-14	HiC	GSE87112	IMR90	intra	rs112417272;rs573589767;rs7208396;rs118056591;rs149775098;rs7211627;rs7215634;rs7220088;rs7215523;rs11079177;rs12601773;rs11871416;rs199501723;rs7226241:53573452:T:A;rs1553677;rs1010543:53574070:T:G	NA	0
4	17:53560001-53600000	17:54880001-54920000	3.56763e-22	HiC	GSE87112	IMR90	intra	rs112417272;rs573589767;rs7208396;rs118056591;rs149775098;rs7211627;rs7215634;rs7220088;rs7215523;rs11079177;rs12601773;rs11871416;rs199501723;rs7226241:53573452:T:A;rs1553677;rs1010543:53574070:T:G	ENSG00000214226:ENSG00000153933	1
4	17:53560001-53600000	17:54920001-54960000	1.5405e-10	HiC	GSE87112	IMR90	intra	rs112417272;rs573589767;rs7208396;rs118056591;rs149775098;rs7211627;rs7215634;rs7220088;rs7215523;rs11079177;rs12601773;rs11871416;rs199501723;rs7226241:53573452:T:A;rs1553677;rs1010543:53574070:T:G	ENSG00000262951:ENSG00000212469	1
4	17:53560001-53600000	17:55160001-55200000	7.49741e-07	HiC	GSE87112	IMR90	intra	rs112417272;rs573589767;rs7208396;rs118056591;rs149775098;rs7211627;rs7215634;rs7220088;rs7215523;rs11079177;rs12601773;rs11871416;rs199501723;rs7226241:53573452:T:A;rs1553677;rs1010543:53574070:T:G	ENSG00000263004:ENSG00000121057:ENSG00000263089	1
4	17:53560001-53600000	17:56080001-56120000	8.34004e-10	HiC	GSE87112	IMR90	intra	rs112417272;rs573589767;rs7208396;rs118056591;rs149775098;rs7211627;rs7215634;rs7220088;rs7215523;rs11079177;rs12601773;rs11871416;rs199501723;rs7226241:53573452:T:A;rs1553677;rs1010543:53574070:T:G	ENSG00000266086:ENSG00000136450	1
4	17:53560001-53600000	17:56120001-56160000	2.57323e-07	HiC	GSE87112	IMR90	intra	rs112417272;rs573589767;rs7208396;rs118056591;rs149775098;rs7211627;rs7215634;rs7220088;rs7215523;rs11079177;rs12601773;rs11871416;rs199501723;rs7226241:53573452:T:A;rs1553677;rs1010543:53574070:T:G	NA	0
4	17:53560001-53600000	17:56240001-56280000	1.28144e-15	HiC	GSE87112	IMR90	intra	rs112417272;rs573589767;rs7208396;rs118056591;rs149775098;rs7211627;rs7215634;rs7220088;rs7215523;rs11079177;rs12601773;rs11871416;rs199501723;rs7226241:53573452:T:A;rs1553677;rs1010543:53574070:T:G	ENSG00000255713:ENSG00000121053	1
4	17:53560001-53600000	17:56400001-56440000	3.29215e-11	HiC	GSE87112	IMR90	intra	rs112417272;rs573589767;rs7208396;rs118056591;rs149775098;rs7211627;rs7215634;rs7220088;rs7215523;rs11079177;rs12601773;rs11871416;rs199501723;rs7226241:53573452:T:A;rs1553677;rs1010543:53574070:T:G	ENSG00000005379:ENSG00000265148:ENSG00000265206:ENSG00000264399:ENSG00000213246	1
4	17:53560001-53600000	17:56440001-56480000	3.60293e-20	HiC	GSE87112	IMR90	intra	rs112417272;rs573589767;rs7208396;rs118056591;rs149775098;rs7211627;rs7215634;rs7220088;rs7215523;rs11079177;rs12601773;rs11871416;rs199501723;rs7226241:53573452:T:A;rs1553677;rs1010543:53574070:T:G	NA	0
4	17:53560001-53600000	17:56480001-56520000	2.14681e-07	HiC	GSE87112	IMR90	intra	rs112417272;rs573589767;rs7208396;rs118056591;rs149775098;rs7211627;rs7215634;rs7220088;rs7215523;rs11079177;rs12601773;rs11871416;rs199501723;rs7226241:53573452:T:A;rs1553677;rs1010543:53574070:T:G	ENSG00000108375	1
1	3:59640001-59680000	3:58480001-58520000	4.4197e-19	HiC	GSE87112	IMR90	intra	rs1672311;rs1298152;rs1281464;rs1296318;rs1297216;rs1281465;3:59666001:A:G;rs1281469;rs1666072;rs1672314;rs138142592;rs1672315;rs1672316;rs1628081;rs1666071;rs1672320;rs1616465;rs1672321;rs1080161;rs6446076;rs6446077:59677100:G:A;rs2886782:59677938:C:T;rs7635981;rs1542214:59678802:G:T;rs2166792	ENSG00000236722	1
1	3:59640001-59680000	3:58520001-58560000	1.8877e-13	HiC	GSE87112	IMR90	intra	rs1672311;rs1298152;rs1281464;rs1296318;rs1297216;rs1281465;3:59666001:A:G;rs1281469;rs1666072;rs1672314;rs138142592;rs1672315;rs1672316;rs1628081;rs1666071;rs1672320;rs1616465;rs1672321;rs1080161;rs6446076;rs6446077:59677100:G:A;rs2886782:59677938:C:T;rs7635981;rs1542214:59678802:G:T;rs2166792	ENSG00000168306:ENSG00000243384	1
1	3:59640001-59680000	3:58600001-58640000	3.12424e-24	HiC	GSE87112	IMR90	intra	rs1672311;rs1298152;rs1281464;rs1296318;rs1297216;rs1281465;3:59666001:A:G;rs1281469;rs1666072;rs1672314;rs138142592;rs1672315;rs1672316;rs1628081;rs1666071;rs1672320;rs1616465;rs1672321;rs1080161;rs6446076;rs6446077:59677100:G:A;rs2886782:59677938:C:T;rs7635981;rs1542214:59678802:G:T;rs2166792	ENSG00000168309	1
1	3:59640001-59680000	3:58640001-58680000	5.97216e-10	HiC	GSE87112	IMR90	intra	rs1672311;rs1298152;rs1281464;rs1296318;rs1297216;rs1281465;3:59666001:A:G;rs1281469;rs1666072;rs1672314;rs138142592;rs1672315;rs1672316;rs1628081;rs1666071;rs1672320;rs1616465;rs1672321;rs1080161;rs6446076;rs6446077:59677100:G:A;rs2886782:59677938:C:T;rs7635981;rs1542214:59678802:G:T;rs2166792	ENSG00000198643	1
1	3:59640001-59680000	3:58680001-58720000	3.69256e-19	HiC	GSE87112	IMR90	intra	rs1672311;rs1298152;rs1281464;rs1296318;rs1297216;rs1281465;3:59666001:A:G;rs1281469;rs1666072;rs1672314;rs138142592;rs1672315;rs1672316;rs1628081;rs1666071;rs1672320;rs1616465;rs1672321;rs1080161;rs6446076;rs6446077:59677100:G:A;rs2886782:59677938:C:T;rs7635981;rs1542214:59678802:G:T;rs2166792	NA	0
1	3:59680001-59720000	3:58680001-58720000	2.46947e-08	HiC	GSE87112	IMR90	intra	rs6795459;rs1447816:59684754:C:T;rs1374861;rs6446078;rs997346;rs6803290;rs1463399;rs2084378;rs9880086;rs7371972;rs1374853;rs7616008;rs1823229	NA	0
1	3:59640001-59680000	3:58720001-58760000	8.92816e-13	HiC	GSE87112	IMR90	intra	rs1672311;rs1298152;rs1281464;rs1296318;rs1297216;rs1281465;3:59666001:A:G;rs1281469;rs1666072;rs1672314;rs138142592;rs1672315;rs1672316;rs1628081;rs1666071;rs1672320;rs1616465;rs1672321;rs1080161;rs6446076;rs6446077:59677100:G:A;rs2886782:59677938:C:T;rs7635981;rs1542214:59678802:G:T;rs2166792	NA	0
1	3:59640001-59680000	3:58760001-58800000	1.75612e-24	HiC	GSE87112	IMR90	intra	rs1672311;rs1298152;rs1281464;rs1296318;rs1297216;rs1281465;3:59666001:A:G;rs1281469;rs1666072;rs1672314;rs138142592;rs1672315;rs1672316;rs1628081;rs1666071;rs1672320;rs1616465;rs1672321;rs1080161;rs6446076;rs6446077:59677100:G:A;rs2886782:59677938:C:T;rs7635981;rs1542214:59678802:G:T;rs2166792	NA	0
1	3:59680001-59720000	3:58760001-58800000	5.33262e-09	HiC	GSE87112	IMR90	intra	rs6795459;rs1447816:59684754:C:T;rs1374861;rs6446078;rs997346;rs6803290;rs1463399;rs2084378;rs9880086;rs7371972;rs1374853;rs7616008;rs1823229	NA	0
1	3:59640001-59680000	3:58800001-58840000	6.52636e-18	HiC	GSE87112	IMR90	intra	rs1672311;rs1298152;rs1281464;rs1296318;rs1297216;rs1281465;3:59666001:A:G;rs1281469;rs1666072;rs1672314;rs138142592;rs1672315;rs1672316;rs1628081;rs1666071;rs1672320;rs1616465;rs1672321;rs1080161;rs6446076;rs6446077:59677100:G:A;rs2886782:59677938:C:T;rs7635981;rs1542214:59678802:G:T;rs2166792	ENSG00000242428	1
1	3:59680001-59720000	3:58800001-58840000	6.61506e-07	HiC	GSE87112	IMR90	intra	rs6795459;rs1447816:59684754:C:T;rs1374861;rs6446078;rs997346;rs6803290;rs1463399;rs2084378;rs9880086;rs7371972;rs1374853;rs7616008;rs1823229	ENSG00000242428	1
1	3:59640001-59680000	3:58840001-58880000	3.91336e-42	HiC	GSE87112	IMR90	intra	rs1672311;rs1298152;rs1281464;rs1296318;rs1297216;rs1281465;3:59666001:A:G;rs1281469;rs1666072;rs1672314;rs138142592;rs1672315;rs1672316;rs1628081;rs1666071;rs1672320;rs1616465;rs1672321;rs1080161;rs6446076;rs6446077:59677100:G:A;rs2886782:59677938:C:T;rs7635981;rs1542214:59678802:G:T;rs2166792	NA	0
1	3:59680001-59720000	3:58840001-58880000	1.684e-11	HiC	GSE87112	IMR90	intra	rs6795459;rs1447816:59684754:C:T;rs1374861;rs6446078;rs997346;rs6803290;rs1463399;rs2084378;rs9880086;rs7371972;rs1374853;rs7616008;rs1823229	NA	0
1	3:59640001-59680000	3:58880001-58920000	1.05162e-08	HiC	GSE87112	IMR90	intra	rs1672311;rs1298152;rs1281464;rs1296318;rs1297216;rs1281465;3:59666001:A:G;rs1281469;rs1666072;rs1672314;rs138142592;rs1672315;rs1672316;rs1628081;rs1666071;rs1672320;rs1616465;rs1672321;rs1080161;rs6446076;rs6446077:59677100:G:A;rs2886782:59677938:C:T;rs7635981;rs1542214:59678802:G:T;rs2166792	NA	0
1	3:59640001-59680000	3:58920001-58960000	1.3484e-21	HiC	GSE87112	IMR90	intra	rs1672311;rs1298152;rs1281464;rs1296318;rs1297216;rs1281465;3:59666001:A:G;rs1281469;rs1666072;rs1672314;rs138142592;rs1672315;rs1672316;rs1628081;rs1666071;rs1672320;rs1616465;rs1672321;rs1080161;rs6446076;rs6446077:59677100:G:A;rs2886782:59677938:C:T;rs7635981;rs1542214:59678802:G:T;rs2166792	NA	0
1	3:59640001-59680000	3:58960001-59000000	9.05425e-35	HiC	GSE87112	IMR90	intra	rs1672311;rs1298152;rs1281464;rs1296318;rs1297216;rs1281465;3:59666001:A:G;rs1281469;rs1666072;rs1672314;rs138142592;rs1672315;rs1672316;rs1628081;rs1666071;rs1672320;rs1616465;rs1672321;rs1080161;rs6446076;rs6446077:59677100:G:A;rs2886782:59677938:C:T;rs7635981;rs1542214:59678802:G:T;rs2166792	NA	0
1	3:59680001-59720000	3:58960001-59000000	1.18143e-13	HiC	GSE87112	IMR90	intra	rs6795459;rs1447816:59684754:C:T;rs1374861;rs6446078;rs997346;rs6803290;rs1463399;rs2084378;rs9880086;rs7371972;rs1374853;rs7616008;rs1823229	NA	0
1	3:59640001-59680000	3:59000001-59040000	1.14121e-41	HiC	GSE87112	IMR90	intra	rs1672311;rs1298152;rs1281464;rs1296318;rs1297216;rs1281465;3:59666001:A:G;rs1281469;rs1666072;rs1672314;rs138142592;rs1672315;rs1672316;rs1628081;rs1666071;rs1672320;rs1616465;rs1672321;rs1080161;rs6446076;rs6446077:59677100:G:A;rs2886782:59677938:C:T;rs7635981;rs1542214:59678802:G:T;rs2166792	ENSG00000163689	1
1	3:59640001-59680000	3:59040001-59080000	5.35541e-16	HiC	GSE87112	IMR90	intra	rs1672311;rs1298152;rs1281464;rs1296318;rs1297216;rs1281465;3:59666001:A:G;rs1281469;rs1666072;rs1672314;rs138142592;rs1672315;rs1672316;rs1628081;rs1666071;rs1672320;rs1616465;rs1672321;rs1080161;rs6446076;rs6446077:59677100:G:A;rs2886782:59677938:C:T;rs7635981;rs1542214:59678802:G:T;rs2166792	ENSG00000243295	1
1	3:59640001-59680000	3:59080001-59120000	2.62576e-20	HiC	GSE87112	IMR90	intra	rs1672311;rs1298152;rs1281464;rs1296318;rs1297216;rs1281465;3:59666001:A:G;rs1281469;rs1666072;rs1672314;rs138142592;rs1672315;rs1672316;rs1628081;rs1666071;rs1672320;rs1616465;rs1672321;rs1080161;rs6446076;rs6446077:59677100:G:A;rs2886782:59677938:C:T;rs7635981;rs1542214:59678802:G:T;rs2166792	NA	0
1	3:59680001-59720000	3:59080001-59120000	7.04545e-07	HiC	GSE87112	IMR90	intra	rs6795459;rs1447816:59684754:C:T;rs1374861;rs6446078;rs997346;rs6803290;rs1463399;rs2084378;rs9880086;rs7371972;rs1374853;rs7616008;rs1823229	NA	0
1	3:59640001-59680000	3:59120001-59160000	7.11415e-12	HiC	GSE87112	IMR90	intra	rs1672311;rs1298152;rs1281464;rs1296318;rs1297216;rs1281465;3:59666001:A:G;rs1281469;rs1666072;rs1672314;rs138142592;rs1672315;rs1672316;rs1628081;rs1666071;rs1672320;rs1616465;rs1672321;rs1080161;rs6446076;rs6446077:59677100:G:A;rs2886782:59677938:C:T;rs7635981;rs1542214:59678802:G:T;rs2166792	NA	0
1	3:59640001-59680000	3:59160001-59200000	3.57314e-30	HiC	GSE87112	IMR90	intra	rs1672311;rs1298152;rs1281464;rs1296318;rs1297216;rs1281465;3:59666001:A:G;rs1281469;rs1666072;rs1672314;rs138142592;rs1672315;rs1672316;rs1628081;rs1666071;rs1672320;rs1616465;rs1672321;rs1080161;rs6446076;rs6446077:59677100:G:A;rs2886782:59677938:C:T;rs7635981;rs1542214:59678802:G:T;rs2166792	NA	0
1	3:59640001-59680000	3:59200001-59240000	3.86168e-09	HiC	GSE87112	IMR90	intra	rs1672311;rs1298152;rs1281464;rs1296318;rs1297216;rs1281465;3:59666001:A:G;rs1281469;rs1666072;rs1672314;rs138142592;rs1672315;rs1672316;rs1628081;rs1666071;rs1672320;rs1616465;rs1672321;rs1080161;rs6446076;rs6446077:59677100:G:A;rs2886782:59677938:C:T;rs7635981;rs1542214:59678802:G:T;rs2166792	NA	0
1	3:59640001-59680000	3:59240001-59280000	1.81219e-41	HiC	GSE87112	IMR90	intra	rs1672311;rs1298152;rs1281464;rs1296318;rs1297216;rs1281465;3:59666001:A:G;rs1281469;rs1666072;rs1672314;rs138142592;rs1672315;rs1672316;rs1628081;rs1666071;rs1672320;rs1616465;rs1672321;rs1080161;rs6446076;rs6446077:59677100:G:A;rs2886782:59677938:C:T;rs7635981;rs1542214:59678802:G:T;rs2166792	NA	0
1	3:59680001-59720000	3:59240001-59280000	3.10756e-08	HiC	GSE87112	IMR90	intra	rs6795459;rs1447816:59684754:C:T;rs1374861;rs6446078;rs997346;rs6803290;rs1463399;rs2084378;rs9880086;rs7371972;rs1374853;rs7616008;rs1823229	NA	0
1	3:59640001-59680000	3:59280001-59320000	2.33811e-22	HiC	GSE87112	IMR90	intra	rs1672311;rs1298152;rs1281464;rs1296318;rs1297216;rs1281465;3:59666001:A:G;rs1281469;rs1666072;rs1672314;rs138142592;rs1672315;rs1672316;rs1628081;rs1666071;rs1672320;rs1616465;rs1672321;rs1080161;rs6446076;rs6446077:59677100:G:A;rs2886782:59677938:C:T;rs7635981;rs1542214:59678802:G:T;rs2166792	NA	0
1	3:59640001-59680000	3:59320001-59360000	2.90728e-16	HiC	GSE87112	IMR90	intra	rs1672311;rs1298152;rs1281464;rs1296318;rs1297216;rs1281465;3:59666001:A:G;rs1281469;rs1666072;rs1672314;rs138142592;rs1672315;rs1672316;rs1628081;rs1666071;rs1672320;rs1616465;rs1672321;rs1080161;rs6446076;rs6446077:59677100:G:A;rs2886782:59677938:C:T;rs7635981;rs1542214:59678802:G:T;rs2166792	NA	0
1	3:59640001-59680000	3:59360001-59400000	4.34207e-20	HiC	GSE87112	IMR90	intra	rs1672311;rs1298152;rs1281464;rs1296318;rs1297216;rs1281465;3:59666001:A:G;rs1281469;rs1666072;rs1672314;rs138142592;rs1672315;rs1672316;rs1628081;rs1666071;rs1672320;rs1616465;rs1672321;rs1080161;rs6446076;rs6446077:59677100:G:A;rs2886782:59677938:C:T;rs7635981;rs1542214:59678802:G:T;rs2166792	ENSG00000243903	1
1	3:59640001-59680000	3:59400001-59440000	4.22507e-56	HiC	GSE87112	IMR90	intra	rs1672311;rs1298152;rs1281464;rs1296318;rs1297216;rs1281465;3:59666001:A:G;rs1281469;rs1666072;rs1672314;rs138142592;rs1672315;rs1672316;rs1628081;rs1666071;rs1672320;rs1616465;rs1672321;rs1080161;rs6446076;rs6446077:59677100:G:A;rs2886782:59677938:C:T;rs7635981;rs1542214:59678802:G:T;rs2166792	NA	0
1	3:59680001-59720000	3:59400001-59440000	2.38013e-14	HiC	GSE87112	IMR90	intra	rs6795459;rs1447816:59684754:C:T;rs1374861;rs6446078;rs997346;rs6803290;rs1463399;rs2084378;rs9880086;rs7371972;rs1374853;rs7616008;rs1823229	NA	0
1	3:59640001-59680000	3:59480001-59520000	3.4651e-13	HiC	GSE87112	IMR90	intra	rs1672311;rs1298152;rs1281464;rs1296318;rs1297216;rs1281465;3:59666001:A:G;rs1281469;rs1666072;rs1672314;rs138142592;rs1672315;rs1672316;rs1628081;rs1666071;rs1672320;rs1616465;rs1672321;rs1080161;rs6446076;rs6446077:59677100:G:A;rs2886782:59677938:C:T;rs7635981;rs1542214:59678802:G:T;rs2166792	ENSG00000242545	1
1	3:59640001-59680000	3:59520001-59560000	1.22957e-12	HiC	GSE87112	IMR90	intra	rs1672311;rs1298152;rs1281464;rs1296318;rs1297216;rs1281465;3:59666001:A:G;rs1281469;rs1666072;rs1672314;rs138142592;rs1672315;rs1672316;rs1628081;rs1666071;rs1672320;rs1616465;rs1672321;rs1080161;rs6446076;rs6446077:59677100:G:A;rs2886782:59677938:C:T;rs7635981;rs1542214:59678802:G:T;rs2166792	ENSG00000241804	1
1	3:59640001-59680000	3:59560001-59600000	6.9195e-19	HiC	GSE87112	IMR90	intra	rs1672311;rs1298152;rs1281464;rs1296318;rs1297216;rs1281465;3:59666001:A:G;rs1281469;rs1666072;rs1672314;rs138142592;rs1672315;rs1672316;rs1628081;rs1666071;rs1672320;rs1616465;rs1672321;rs1080161;rs6446076;rs6446077:59677100:G:A;rs2886782:59677938:C:T;rs7635981;rs1542214:59678802:G:T;rs2166792	NA	0
1	3:59640001-59680000	3:59600001-59640000	1.41594e-11	HiC	GSE87112	IMR90	intra	rs1672311;rs1298152;rs1281464;rs1296318;rs1297216;rs1281465;3:59666001:A:G;rs1281469;rs1666072;rs1672314;rs138142592;rs1672315;rs1672316;rs1628081;rs1666071;rs1672320;rs1616465;rs1672321;rs1080161;rs6446076;rs6446077:59677100:G:A;rs2886782:59677938:C:T;rs7635981;rs1542214:59678802:G:T;rs2166792	NA	0
1	3:59680001-59720000	3:59640001-59680000	1.86986e-65	HiC	GSE87112	IMR90	intra	rs6795459;rs1447816:59684754:C:T;rs1374861;rs6446078;rs997346;rs6803290;rs1463399;rs2084378;rs9880086;rs7371972;rs1374853;rs7616008;rs1823229	NA	0
2	6:69840001-69880000	6:66840001-66880000	5.94391e-07	HiC	GSE87112	IMR90	intra	rs117674865	NA	0
2	6:69920001-69960000	6:67520001-67560000	2.20984e-08	HiC	GSE87112	IMR90	intra	rs6937106	NA	0
3	11:107720001-107760000	11:107280001-107320000	1.5183e-09	HiC	GSE87112	IMR90	intra	rs2456080;rs488512;rs2442683:107729615:G:T;rs502253:107731779:G:A;rs552438;rs543568;rs1242894	NA	0
3	11:107720001-107760000	11:107320001-107360000	2.63342e-09	HiC	GSE87112	IMR90	intra	rs2456080;rs488512;rs2442683:107729615:G:T;rs502253:107731779:G:A;rs552438;rs543568;rs1242894	ENSG00000152404	1
3	11:107720001-107760000	11:107400001-107440000	9.48576e-11	HiC	GSE87112	IMR90	intra	rs2456080;rs488512;rs2442683:107729615:G:T;rs502253:107731779:G:A;rs552438;rs543568;rs1242894	ENSG00000137760	1
3	11:107720001-107760000	11:107440001-107480000	1.00004e-17	HiC	GSE87112	IMR90	intra	rs2456080;rs488512;rs2442683:107729615:G:T;rs502253:107731779:G:A;rs552438;rs543568;rs1242894	ENSG00000270969:ENSG00000110675:ENSG00000268467:ENSG00000255483	1
3	11:107720001-107760000	11:107480001-107520000	1.25884e-19	HiC	GSE87112	IMR90	intra	rs2456080;rs488512;rs2442683:107729615:G:T;rs502253:107731779:G:A;rs552438;rs543568;rs1242894	ENSG00000254758	1
3	11:107720001-107760000	11:107560001-107600000	5.49298e-11	HiC	GSE87112	IMR90	intra	rs2456080;rs488512;rs2442683:107729615:G:T;rs502253:107731779:G:A;rs552438;rs543568;rs1242894	ENSG00000170290:ENSG00000268602	1
3	11:107720001-107760000	11:107640001-107680000	2.81124e-14	HiC	GSE87112	IMR90	intra	rs2456080;rs488512;rs2442683:107729615:G:T;rs502253:107731779:G:A;rs552438;rs543568;rs1242894	ENSG00000214306:ENSG00000214305	1
4	17:53560001-53600000	17:50920001-50960000	1.20054e-08	HiC	GSE87112	IMR90	intra	rs112417272;rs573589767;rs7208396;rs118056591;rs149775098;rs7211627;rs7215634;rs7220088;rs7215523;rs11079177;rs12601773;rs11871416;rs199501723;rs7226241:53573452:T:A;rs1553677;rs1010543:53574070:T:G	ENSG00000226364	1
4	17:53560001-53600000	17:52360001-52400000	1.20146e-08	HiC	GSE87112	IMR90	intra	rs112417272;rs573589767;rs7208396;rs118056591;rs149775098;rs7211627;rs7215634;rs7220088;rs7215523;rs11079177;rs12601773;rs11871416;rs199501723;rs7226241:53573452:T:A;rs1553677;rs1010543:53574070:T:G	NA	0
4	17:53560001-53600000	17:52440001-52480000	3.89172e-07	HiC	GSE87112	IMR90	intra	rs112417272;rs573589767;rs7208396;rs118056591;rs149775098;rs7211627;rs7215634;rs7220088;rs7215523;rs11079177;rs12601773;rs11871416;rs199501723;rs7226241:53573452:T:A;rs1553677;rs1010543:53574070:T:G	NA	0
4	17:53560001-53600000	17:52960001-53000000	2.47138e-07	HiC	GSE87112	IMR90	intra	rs112417272;rs573589767;rs7208396;rs118056591;rs149775098;rs7211627;rs7215634;rs7220088;rs7215523;rs11079177;rs12601773;rs11871416;rs199501723;rs7226241:53573452:T:A;rs1553677;rs1010543:53574070:T:G	ENSG00000141198	1
4	17:53560001-53600000	17:53040001-53080000	2.74447e-38	HiC	GSE87112	IMR90	intra	rs112417272;rs573589767;rs7208396;rs118056591;rs149775098;rs7211627;rs7215634;rs7220088;rs7215523;rs11079177;rs12601773;rs11871416;rs199501723;rs7226241:53573452:T:A;rs1553677;rs1010543:53574070:T:G	ENSG00000166260:ENSG00000166263	1
4	17:53560001-53600000	17:53080001-53120000	1.05441e-10	HiC	GSE87112	IMR90	intra	rs112417272;rs573589767;rs7208396;rs118056591;rs149775098;rs7211627;rs7215634;rs7220088;rs7215523;rs11079177;rs12601773;rs11871416;rs199501723;rs7226241:53573452:T:A;rs1553677;rs1010543:53574070:T:G	NA	0
4	17:53560001-53600000	17:53120001-53160000	1.92714e-09	HiC	GSE87112	IMR90	intra	rs112417272;rs573589767;rs7208396;rs118056591;rs149775098;rs7211627;rs7215634;rs7220088;rs7215523;rs11079177;rs12601773;rs11871416;rs199501723;rs7226241:53573452:T:A;rs1553677;rs1010543:53574070:T:G	NA	0
4	17:53560001-53600000	17:53160001-53200000	6.93026e-28	HiC	GSE87112	IMR90	intra	rs112417272;rs573589767;rs7208396;rs118056591;rs149775098;rs7211627;rs7215634;rs7220088;rs7215523;rs11079177;rs12601773;rs11871416;rs199501723;rs7226241:53573452:T:A;rs1553677;rs1010543:53574070:T:G	NA	0
4	17:53560001-53600000	17:53200001-53240000	3.09536e-26	HiC	GSE87112	IMR90	intra	rs112417272;rs573589767;rs7208396;rs118056591;rs149775098;rs7211627;rs7215634;rs7220088;rs7215523;rs11079177;rs12601773;rs11871416;rs199501723;rs7226241:53573452:T:A;rs1553677;rs1010543:53574070:T:G	NA	0
4	17:53560001-53600000	17:53280001-53320000	4.45492e-16	HiC	GSE87112	IMR90	intra	rs112417272;rs573589767;rs7208396;rs118056591;rs149775098;rs7211627;rs7215634;rs7220088;rs7215523;rs11079177;rs12601773;rs11871416;rs199501723;rs7226241:53573452:T:A;rs1553677;rs1010543:53574070:T:G	NA	0
4	17:53560001-53600000	17:53360001-53400000	3.50351e-40	HiC	GSE87112	IMR90	intra	rs112417272;rs573589767;rs7208396;rs118056591;rs149775098;rs7211627;rs7215634;rs7220088;rs7215523;rs11079177;rs12601773;rs11871416;rs199501723;rs7226241:53573452:T:A;rs1553677;rs1010543:53574070:T:G	NA	0
4	17:53560001-53600000	17:53400001-53440000	3.11399e-74	HiC	GSE87112	IMR90	intra	rs112417272;rs573589767;rs7208396;rs118056591;rs149775098;rs7211627;rs7215634;rs7220088;rs7215523;rs11079177;rs12601773;rs11871416;rs199501723;rs7226241:53573452:T:A;rs1553677;rs1010543:53574070:T:G	ENSG00000262079	1
4	17:53560001-53600000	17:53440001-53480000	7.52165e-10	HiC	GSE87112	IMR90	intra	rs112417272;rs573589767;rs7208396;rs118056591;rs149775098;rs7211627;rs7215634;rs7220088;rs7215523;rs11079177;rs12601773;rs11871416;rs199501723;rs7226241:53573452:T:A;rs1553677;rs1010543:53574070:T:G	NA	0
4	17:53560001-53600000	17:53480001-53520000	7.9216e-41	HiC	GSE87112	IMR90	intra	rs112417272;rs573589767;rs7208396;rs118056591;rs149775098;rs7211627;rs7215634;rs7220088;rs7215523;rs11079177;rs12601773;rs11871416;rs199501723;rs7226241:53573452:T:A;rs1553677;rs1010543:53574070:T:G	ENSG00000108960	1
4	17:53560001-53600000	17:53520001-53560000	7.81636e-44	HiC	GSE87112	IMR90	intra	rs112417272;rs573589767;rs7208396;rs118056591;rs149775098;rs7211627;rs7215634;rs7220088;rs7215523;rs11079177;rs12601773;rs11871416;rs199501723;rs7226241:53573452:T:A;rs1553677;rs1010543:53574070:T:G	ENSG00000262395	1
1	3:59640001-59680000	3:59720001-59760000	2.20549e-27	HiC	GSE87112	Left_Ventricle	intra	rs1672311;rs1298152;rs1281464;rs1296318;rs1297216;rs1281465;3:59666001:A:G;rs1281469;rs1666072;rs1672314;rs138142592;rs1672315;rs1672316;rs1628081;rs1666071;rs1672320;rs1616465;rs1672321;rs1080161;rs6446076;rs6446077:59677100:G:A;rs2886782:59677938:C:T;rs7635981;rs1542214:59678802:G:T;rs2166792	NA	0
1	3:59640001-59680000	3:59800001-59840000	9.07367e-28	HiC	GSE87112	Left_Ventricle	intra	rs1672311;rs1298152;rs1281464;rs1296318;rs1297216;rs1281465;3:59666001:A:G;rs1281469;rs1666072;rs1672314;rs138142592;rs1672315;rs1672316;rs1628081;rs1666071;rs1672320;rs1616465;rs1672321;rs1080161;rs6446076;rs6446077:59677100:G:A;rs2886782:59677938:C:T;rs7635981;rs1542214:59678802:G:T;rs2166792	NA	0
1	3:59640001-59680000	3:60120001-60160000	3.54813e-07	HiC	GSE87112	Left_Ventricle	intra	rs1672311;rs1298152;rs1281464;rs1296318;rs1297216;rs1281465;3:59666001:A:G;rs1281469;rs1666072;rs1672314;rs138142592;rs1672315;rs1672316;rs1628081;rs1666071;rs1672320;rs1616465;rs1672321;rs1080161;rs6446076;rs6446077:59677100:G:A;rs2886782:59677938:C:T;rs7635981;rs1542214:59678802:G:T;rs2166792	NA	0
1	3:59640001-59680000	3:60240001-60280000	1.60286e-11	HiC	GSE87112	Left_Ventricle	intra	rs1672311;rs1298152;rs1281464;rs1296318;rs1297216;rs1281465;3:59666001:A:G;rs1281469;rs1666072;rs1672314;rs138142592;rs1672315;rs1672316;rs1628081;rs1666071;rs1672320;rs1616465;rs1672321;rs1080161;rs6446076;rs6446077:59677100:G:A;rs2886782:59677938:C:T;rs7635981;rs1542214:59678802:G:T;rs2166792	NA	0
1	3:59640001-59680000	3:60280001-60320000	1.30211e-08	HiC	GSE87112	Left_Ventricle	intra	rs1672311;rs1298152;rs1281464;rs1296318;rs1297216;rs1281465;3:59666001:A:G;rs1281469;rs1666072;rs1672314;rs138142592;rs1672315;rs1672316;rs1628081;rs1666071;rs1672320;rs1616465;rs1672321;rs1080161;rs6446076;rs6446077:59677100:G:A;rs2886782:59677938:C:T;rs7635981;rs1542214:59678802:G:T;rs2166792	NA	0
1	3:59640001-59680000	3:60320001-60360000	9.02161e-10	HiC	GSE87112	Left_Ventricle	intra	rs1672311;rs1298152;rs1281464;rs1296318;rs1297216;rs1281465;3:59666001:A:G;rs1281469;rs1666072;rs1672314;rs138142592;rs1672315;rs1672316;rs1628081;rs1666071;rs1672320;rs1616465;rs1672321;rs1080161;rs6446076;rs6446077:59677100:G:A;rs2886782:59677938:C:T;rs7635981;rs1542214:59678802:G:T;rs2166792	NA	0
1	3:59640001-59680000	3:60360001-60400000	1.14807e-07	HiC	GSE87112	Left_Ventricle	intra	rs1672311;rs1298152;rs1281464;rs1296318;rs1297216;rs1281465;3:59666001:A:G;rs1281469;rs1666072;rs1672314;rs138142592;rs1672315;rs1672316;rs1628081;rs1666071;rs1672320;rs1616465;rs1672321;rs1080161;rs6446076;rs6446077:59677100:G:A;rs2886782:59677938:C:T;rs7635981;rs1542214:59678802:G:T;rs2166792	NA	0
1	3:59640001-59680000	3:60560001-60600000	2.81525e-11	HiC	GSE87112	Left_Ventricle	intra	rs1672311;rs1298152;rs1281464;rs1296318;rs1297216;rs1281465;3:59666001:A:G;rs1281469;rs1666072;rs1672314;rs138142592;rs1672315;rs1672316;rs1628081;rs1666071;rs1672320;rs1616465;rs1672321;rs1080161;rs6446076;rs6446077:59677100:G:A;rs2886782:59677938:C:T;rs7635981;rs1542214:59678802:G:T;rs2166792	NA	0
1	3:59640001-59680000	3:60680001-60720000	8.47543e-13	HiC	GSE87112	Left_Ventricle	intra	rs1672311;rs1298152;rs1281464;rs1296318;rs1297216;rs1281465;3:59666001:A:G;rs1281469;rs1666072;rs1672314;rs138142592;rs1672315;rs1672316;rs1628081;rs1666071;rs1672320;rs1616465;rs1672321;rs1080161;rs6446076;rs6446077:59677100:G:A;rs2886782:59677938:C:T;rs7635981;rs1542214:59678802:G:T;rs2166792	ENSG00000225673:ENSG00000244183	1
1	3:59640001-59680000	3:60720001-60760000	9.59559e-07	HiC	GSE87112	Left_Ventricle	intra	rs1672311;rs1298152;rs1281464;rs1296318;rs1297216;rs1281465;3:59666001:A:G;rs1281469;rs1666072;rs1672314;rs138142592;rs1672315;rs1672316;rs1628081;rs1666071;rs1672320;rs1616465;rs1672321;rs1080161;rs6446076;rs6446077:59677100:G:A;rs2886782:59677938:C:T;rs7635981;rs1542214:59678802:G:T;rs2166792	NA	0
1	3:59640001-59680000	3:60760001-60800000	1.39284e-08	HiC	GSE87112	Left_Ventricle	intra	rs1672311;rs1298152;rs1281464;rs1296318;rs1297216;rs1281465;3:59666001:A:G;rs1281469;rs1666072;rs1672314;rs138142592;rs1672315;rs1672316;rs1628081;rs1666071;rs1672320;rs1616465;rs1672321;rs1080161;rs6446076;rs6446077:59677100:G:A;rs2886782:59677938:C:T;rs7635981;rs1542214:59678802:G:T;rs2166792	NA	0
1	3:59640001-59680000	3:60800001-60840000	2.20277e-07	HiC	GSE87112	Left_Ventricle	intra	rs1672311;rs1298152;rs1281464;rs1296318;rs1297216;rs1281465;3:59666001:A:G;rs1281469;rs1666072;rs1672314;rs138142592;rs1672315;rs1672316;rs1628081;rs1666071;rs1672320;rs1616465;rs1672321;rs1080161;rs6446076;rs6446077:59677100:G:A;rs2886782:59677938:C:T;rs7635981;rs1542214:59678802:G:T;rs2166792	NA	0
1	3:59640001-59680000	3:60920001-60960000	2.39042e-08	HiC	GSE87112	Left_Ventricle	intra	rs1672311;rs1298152;rs1281464;rs1296318;rs1297216;rs1281465;3:59666001:A:G;rs1281469;rs1666072;rs1672314;rs138142592;rs1672315;rs1672316;rs1628081;rs1666071;rs1672320;rs1616465;rs1672321;rs1080161;rs6446076;rs6446077:59677100:G:A;rs2886782:59677938:C:T;rs7635981;rs1542214:59678802:G:T;rs2166792	NA	0
1	3:59640001-59680000	3:61040001-61080000	2.04861e-12	HiC	GSE87112	Left_Ventricle	intra	rs1672311;rs1298152;rs1281464;rs1296318;rs1297216;rs1281465;3:59666001:A:G;rs1281469;rs1666072;rs1672314;rs138142592;rs1672315;rs1672316;rs1628081;rs1666071;rs1672320;rs1616465;rs1672321;rs1080161;rs6446076;rs6446077:59677100:G:A;rs2886782:59677938:C:T;rs7635981;rs1542214:59678802:G:T;rs2166792	NA	0
1	3:59640001-59680000	3:61240001-61280000	1.86784e-11	HiC	GSE87112	Left_Ventricle	intra	rs1672311;rs1298152;rs1281464;rs1296318;rs1297216;rs1281465;3:59666001:A:G;rs1281469;rs1666072;rs1672314;rs138142592;rs1672315;rs1672316;rs1628081;rs1666071;rs1672320;rs1616465;rs1672321;rs1080161;rs6446076;rs6446077:59677100:G:A;rs2886782:59677938:C:T;rs7635981;rs1542214:59678802:G:T;rs2166792	NA	0
1	3:59640001-59680000	3:61480001-61520000	1.29495e-09	HiC	GSE87112	Left_Ventricle	intra	rs1672311;rs1298152;rs1281464;rs1296318;rs1297216;rs1281465;3:59666001:A:G;rs1281469;rs1666072;rs1672314;rs138142592;rs1672315;rs1672316;rs1628081;rs1666071;rs1672320;rs1616465;rs1672321;rs1080161;rs6446076;rs6446077:59677100:G:A;rs2886782:59677938:C:T;rs7635981;rs1542214:59678802:G:T;rs2166792	NA	0
1	3:59640001-59680000	3:62000001-62040000	1.17493e-12	HiC	GSE87112	Left_Ventricle	intra	rs1672311;rs1298152;rs1281464;rs1296318;rs1297216;rs1281465;3:59666001:A:G;rs1281469;rs1666072;rs1672314;rs138142592;rs1672315;rs1672316;rs1628081;rs1666071;rs1672320;rs1616465;rs1672321;rs1080161;rs6446076;rs6446077:59677100:G:A;rs2886782:59677938:C:T;rs7635981;rs1542214:59678802:G:T;rs2166792	NA	0
1	3:59640001-59680000	3:62120001-62160000	4.13119e-10	HiC	GSE87112	Left_Ventricle	intra	rs1672311;rs1298152;rs1281464;rs1296318;rs1297216;rs1281465;3:59666001:A:G;rs1281469;rs1666072;rs1672314;rs138142592;rs1672315;rs1672316;rs1628081;rs1666071;rs1672320;rs1616465;rs1672321;rs1080161;rs6446076;rs6446077:59677100:G:A;rs2886782:59677938:C:T;rs7635981;rs1542214:59678802:G:T;rs2166792	NA	0
1	3:59640001-59680000	3:62200001-62240000	1.95104e-10	HiC	GSE87112	Left_Ventricle	intra	rs1672311;rs1298152;rs1281464;rs1296318;rs1297216;rs1281465;3:59666001:A:G;rs1281469;rs1666072;rs1672314;rs138142592;rs1672315;rs1672316;rs1628081;rs1666071;rs1672320;rs1616465;rs1672321;rs1080161;rs6446076;rs6446077:59677100:G:A;rs2886782:59677938:C:T;rs7635981;rs1542214:59678802:G:T;rs2166792	NA	0
1	3:59680001-59720000	3:59720001-59760000	1.13182e-07	HiC	GSE87112	Left_Ventricle	intra	rs6795459;rs1447816:59684754:C:T;rs1374861;rs6446078;rs997346;rs6803290;rs1463399;rs2084378;rs9880086;rs7371972;rs1374853;rs7616008;rs1823229	NA	0
1	3:59680001-59720000	3:60920001-60960000	4.03695e-09	HiC	GSE87112	Left_Ventricle	intra	rs6795459;rs1447816:59684754:C:T;rs1374861;rs6446078;rs997346;rs6803290;rs1463399;rs2084378;rs9880086;rs7371972;rs1374853;rs7616008;rs1823229	NA	0
1	3:59680001-59720000	3:61320001-61360000	2.37382e-07	HiC	GSE87112	Left_Ventricle	intra	rs6795459;rs1447816:59684754:C:T;rs1374861;rs6446078;rs997346;rs6803290;rs1463399;rs2084378;rs9880086;rs7371972;rs1374853;rs7616008;rs1823229	NA	0
1	3:59680001-59720000	3:62240001-62280000	1.07996e-09	HiC	GSE87112	Left_Ventricle	intra	rs6795459;rs1447816:59684754:C:T;rs1374861;rs6446078;rs997346;rs6803290;rs1463399;rs2084378;rs9880086;rs7371972;rs1374853;rs7616008;rs1823229	NA	0
2	6:69520001-69560000	6:70360001-70400000	9.14847e-11	HiC	GSE87112	Left_Ventricle	intra	6:69558987:A:G	NA	0
2	6:69560001-69600000	6:69640001-69680000	5.07255e-07	HiC	GSE87112	Left_Ventricle	intra	rs13208283;rs13201645	NA	0
2	6:69560001-69600000	6:70240001-70280000	3.91305e-07	HiC	GSE87112	Left_Ventricle	intra	rs13208283;rs13201645	NA	0
2	6:69560001-69600000	6:70280001-70320000	7.7569e-07	HiC	GSE87112	Left_Ventricle	intra	rs13208283;rs13201645	NA	0
2	6:69560001-69600000	6:70440001-70480000	2.18551e-12	HiC	GSE87112	Left_Ventricle	intra	rs13208283;rs13201645	ENSG00000219881	1
2	6:69560001-69600000	6:70560001-70600000	6.51308e-09	HiC	GSE87112	Left_Ventricle	intra	rs13208283;rs13201645	ENSG00000082293	1
2	6:69560001-69600000	6:70800001-70840000	6.45193e-12	HiC	GSE87112	Left_Ventricle	intra	rs13208283;rs13201645	ENSG00000216365	1
2	6:69560001-69600000	6:70840001-70880000	5.77081e-13	HiC	GSE87112	Left_Ventricle	intra	rs13208283;rs13201645	NA	0
2	6:69600001-69640000	6:69640001-69680000	5.89462e-17	HiC	GSE87112	Left_Ventricle	intra	rs13204994;rs568144441	NA	0
2	6:69600001-69640000	6:69760001-69800000	1.33941e-07	HiC	GSE87112	Left_Ventricle	intra	rs13204994;rs568144441	NA	0
2	6:69600001-69640000	6:69960001-70000000	5.42174e-11	HiC	GSE87112	Left_Ventricle	intra	rs13204994;rs568144441	NA	0
2	6:69600001-69640000	6:70280001-70320000	2.68774e-12	HiC	GSE87112	Left_Ventricle	intra	rs13204994;rs568144441	NA	0
2	6:69600001-69640000	6:70440001-70480000	3.03513e-10	HiC	GSE87112	Left_Ventricle	intra	rs13204994;rs568144441	ENSG00000219881	1
2	6:69600001-69640000	6:70800001-70840000	4.1195e-08	HiC	GSE87112	Left_Ventricle	intra	rs13204994;rs568144441	ENSG00000216365	1
2	6:69600001-69640000	6:70840001-70880000	1.91961e-08	HiC	GSE87112	Left_Ventricle	intra	rs13204994;rs568144441	NA	0
2	6:69600001-69640000	6:71040001-71080000	2.66446e-08	HiC	GSE87112	Left_Ventricle	intra	rs13204994;rs568144441	NA	0
2	6:69640001-69680000	6:69840001-69880000	4.6592e-07	HiC	GSE87112	Left_Ventricle	intra	rs13191240;rs34617600;rs3798978:69678213:C:G	NA	0
2	6:69640001-69680000	6:69920001-69960000	4.53299e-11	HiC	GSE87112	Left_Ventricle	intra	rs13191240;rs34617600;rs3798978:69678213:C:G	ENSG00000265498	1
2	6:69640001-69680000	6:69960001-70000000	2.80717e-11	HiC	GSE87112	Left_Ventricle	intra	rs13191240;rs34617600;rs3798978:69678213:C:G	NA	0
2	6:69640001-69680000	6:70360001-70400000	1.35644e-08	HiC	GSE87112	Left_Ventricle	intra	rs13191240;rs34617600;rs3798978:69678213:C:G	NA	0
2	6:69640001-69680000	6:70440001-70480000	2.3303e-07	HiC	GSE87112	Left_Ventricle	intra	rs13191240;rs34617600;rs3798978:69678213:C:G	ENSG00000219881	1
2	6:69640001-69680000	6:70880001-70920000	8.16219e-14	HiC	GSE87112	Left_Ventricle	intra	rs13191240;rs34617600;rs3798978:69678213:C:G	NA	0
2	6:69680001-69720000	6:70360001-70400000	5.49091e-08	HiC	GSE87112	Left_Ventricle	intra	rs3798980;rs34526480:69684542:A:G;rs13191706:69686817:A:G;rs13194716:69686889:A:G;rs71555397:69690915:T:G;rs34470831;rs202015588	NA	0
2	6:69680001-69720000	6:70440001-70480000	3.59979e-09	HiC	GSE87112	Left_Ventricle	intra	rs3798980;rs34526480:69684542:A:G;rs13191706:69686817:A:G;rs13194716:69686889:A:G;rs71555397:69690915:T:G;rs34470831;rs202015588	ENSG00000219881	1
2	6:69680001-69720000	6:70680001-70720000	6.58681e-08	HiC	GSE87112	Left_Ventricle	intra	rs3798980;rs34526480:69684542:A:G;rs13191706:69686817:A:G;rs13194716:69686889:A:G;rs71555397:69690915:T:G;rs34470831;rs202015588	NA	0
2	6:69680001-69720000	6:70840001-70880000	8.80826e-08	HiC	GSE87112	Left_Ventricle	intra	rs3798980;rs34526480:69684542:A:G;rs13191706:69686817:A:G;rs13194716:69686889:A:G;rs71555397:69690915:T:G;rs34470831;rs202015588	NA	0
2	6:69720001-69760000	6:69760001-69800000	8.34263e-21	HiC	GSE87112	Left_Ventricle	intra	rs3799007:69723045:T:C;rs117667441:69731898:C:T;rs80164607:69737887:C:T;rs117271109;rs532909476;rs79911876:69743496:C:T;rs75556966:69746343:A:T;rs74802157:69748723:G:T;rs118099456:69750540:T:G	NA	0
2	6:69720001-69760000	6:69840001-69880000	2.4664e-11	HiC	GSE87112	Left_Ventricle	intra	rs3799007:69723045:T:C;rs117667441:69731898:C:T;rs80164607:69737887:C:T;rs117271109;rs532909476;rs79911876:69743496:C:T;rs75556966:69746343:A:T;rs74802157:69748723:G:T;rs118099456:69750540:T:G	NA	0
2	6:69720001-69760000	6:70280001-70320000	5.41986e-08	HiC	GSE87112	Left_Ventricle	intra	rs3799007:69723045:T:C;rs117667441:69731898:C:T;rs80164607:69737887:C:T;rs117271109;rs532909476;rs79911876:69743496:C:T;rs75556966:69746343:A:T;rs74802157:69748723:G:T;rs118099456:69750540:T:G	NA	0
2	6:69720001-69760000	6:70360001-70400000	8.86517e-08	HiC	GSE87112	Left_Ventricle	intra	rs3799007:69723045:T:C;rs117667441:69731898:C:T;rs80164607:69737887:C:T;rs117271109;rs532909476;rs79911876:69743496:C:T;rs75556966:69746343:A:T;rs74802157:69748723:G:T;rs118099456:69750540:T:G	NA	0
2	6:69720001-69760000	6:70400001-70440000	2.80717e-11	HiC	GSE87112	Left_Ventricle	intra	rs3799007:69723045:T:C;rs117667441:69731898:C:T;rs80164607:69737887:C:T;rs117271109;rs532909476;rs79911876:69743496:C:T;rs75556966:69746343:A:T;rs74802157:69748723:G:T;rs118099456:69750540:T:G	ENSG00000219085	1
2	6:69720001-69760000	6:70440001-70480000	7.7569e-07	HiC	GSE87112	Left_Ventricle	intra	rs3799007:69723045:T:C;rs117667441:69731898:C:T;rs80164607:69737887:C:T;rs117271109;rs532909476;rs79911876:69743496:C:T;rs75556966:69746343:A:T;rs74802157:69748723:G:T;rs118099456:69750540:T:G	ENSG00000219881	1
2	6:69720001-69760000	6:70520001-70560000	2.3303e-07	HiC	GSE87112	Left_Ventricle	intra	rs3799007:69723045:T:C;rs117667441:69731898:C:T;rs80164607:69737887:C:T;rs117271109;rs532909476;rs79911876:69743496:C:T;rs75556966:69746343:A:T;rs74802157:69748723:G:T;rs118099456:69750540:T:G	NA	0
2	6:69720001-69760000	6:70680001-70720000	4.98161e-08	HiC	GSE87112	Left_Ventricle	intra	rs3799007:69723045:T:C;rs117667441:69731898:C:T;rs80164607:69737887:C:T;rs117271109;rs532909476;rs79911876:69743496:C:T;rs75556966:69746343:A:T;rs74802157:69748723:G:T;rs118099456:69750540:T:G	NA	0
2	6:69760001-69800000	6:69840001-69880000	7.53091e-11	HiC	GSE87112	Left_Ventricle	intra	rs3799021:69760328:A:G;rs62416781:69762935:G:A;rs62416782:69766653:G:A;rs62416803:69766783:C:T;rs145624521;rs3734465;rs62416807:69773007:A:G;rs3799023:69774810:T:C;rs79811527:69776038:C:T	NA	0
2	6:69760001-69800000	6:69960001-70000000	2.33906e-07	HiC	GSE87112	Left_Ventricle	intra	rs3799021:69760328:A:G;rs62416781:69762935:G:A;rs62416782:69766653:G:A;rs62416803:69766783:C:T;rs145624521;rs3734465;rs62416807:69773007:A:G;rs3799023:69774810:T:C;rs79811527:69776038:C:T	NA	0
2	6:69760001-69800000	6:70680001-70720000	3.97364e-09	HiC	GSE87112	Left_Ventricle	intra	rs3799021:69760328:A:G;rs62416781:69762935:G:A;rs62416782:69766653:G:A;rs62416803:69766783:C:T;rs145624521;rs3734465;rs62416807:69773007:A:G;rs3799023:69774810:T:C;rs79811527:69776038:C:T	NA	0
2	6:69760001-69800000	6:70760001-70800000	5.79348e-10	HiC	GSE87112	Left_Ventricle	intra	rs3799021:69760328:A:G;rs62416781:69762935:G:A;rs62416782:69766653:G:A;rs62416803:69766783:C:T;rs145624521;rs3734465;rs62416807:69773007:A:G;rs3799023:69774810:T:C;rs79811527:69776038:C:T	NA	0
2	6:69840001-69880000	6:69960001-70000000	2.11559e-10	HiC	GSE87112	Left_Ventricle	intra	rs117674865	NA	0
2	6:69840001-69880000	6:70000001-70040000	1.8643e-12	HiC	GSE87112	Left_Ventricle	intra	rs117674865	NA	0
2	6:69840001-69880000	6:70040001-70080000	7.50561e-18	HiC	GSE87112	Left_Ventricle	intra	rs117674865	NA	0
2	6:69840001-69880000	6:70120001-70160000	8.39447e-08	HiC	GSE87112	Left_Ventricle	intra	rs117674865	NA	0
2	6:69840001-69880000	6:70400001-70440000	5.41986e-08	HiC	GSE87112	Left_Ventricle	intra	rs117674865	ENSG00000219085	1
2	6:69840001-69880000	6:70800001-70840000	1.51431e-09	HiC	GSE87112	Left_Ventricle	intra	rs117674865	ENSG00000216365	1
2	6:69880001-69920000	6:70800001-70840000	9.72329e-07	HiC	GSE87112	Left_Ventricle	intra	rs75126480	ENSG00000216365	1
2	6:69880001-69920000	6:72760001-72800000	8.89037e-08	HiC	GSE87112	Left_Ventricle	intra	rs75126480	NA	0
2	6:69920001-69960000	6:69960001-70000000	2.30617e-09	HiC	GSE87112	Left_Ventricle	intra	rs6937106	NA	0
2	6:69920001-69960000	6:70040001-70080000	2.67506e-07	HiC	GSE87112	Left_Ventricle	intra	rs6937106	NA	0
2	6:69920001-69960000	6:70680001-70720000	3.22354e-12	HiC	GSE87112	Left_Ventricle	intra	rs6937106	NA	0
2	6:69920001-69960000	6:70840001-70880000	1.22574e-09	HiC	GSE87112	Left_Ventricle	intra	rs6937106	NA	0
3	11:107720001-107760000	11:109680001-109720000	7.08178e-07	HiC	GSE87112	Left_Ventricle	intra	rs2456080;rs488512;rs2442683:107729615:G:T;rs502253:107731779:G:A;rs552438;rs543568;rs1242894	ENSG00000254659	1
4	17:53560001-53600000	17:53720001-53760000	4.19276e-11	HiC	GSE87112	Left_Ventricle	intra	rs112417272;rs573589767;rs7208396;rs118056591;rs149775098;rs7211627;rs7215634;rs7220088;rs7215523;rs11079177;rs12601773;rs11871416;rs199501723;rs7226241:53573452:T:A;rs1553677;rs1010543:53574070:T:G	NA	0
4	17:53560001-53600000	17:53760001-53800000	1.27707e-08	HiC	GSE87112	Left_Ventricle	intra	rs112417272;rs573589767;rs7208396;rs118056591;rs149775098;rs7211627;rs7215634;rs7220088;rs7215523;rs11079177;rs12601773;rs11871416;rs199501723;rs7226241:53573452:T:A;rs1553677;rs1010543:53574070:T:G	NA	0
4	17:53560001-53600000	17:53840001-53880000	4.3905e-28	HiC	GSE87112	Left_Ventricle	intra	rs112417272;rs573589767;rs7208396;rs118056591;rs149775098;rs7211627;rs7215634;rs7220088;rs7215523;rs11079177;rs12601773;rs11871416;rs199501723;rs7226241:53573452:T:A;rs1553677;rs1010543:53574070:T:G	NA	0
4	17:53560001-53600000	17:53880001-53920000	2.07402e-23	HiC	GSE87112	Left_Ventricle	intra	rs112417272;rs573589767;rs7208396;rs118056591;rs149775098;rs7211627;rs7215634;rs7220088;rs7215523;rs11079177;rs12601773;rs11871416;rs199501723;rs7226241:53573452:T:A;rs1553677;rs1010543:53574070:T:G	NA	0
4	17:53560001-53600000	17:53920001-53960000	5.05963e-14	HiC	GSE87112	Left_Ventricle	intra	rs112417272;rs573589767;rs7208396;rs118056591;rs149775098;rs7211627;rs7215634;rs7220088;rs7215523;rs11079177;rs12601773;rs11871416;rs199501723;rs7226241:53573452:T:A;rs1553677;rs1010543:53574070:T:G	ENSG00000262052	1
4	17:53560001-53600000	17:54160001-54200000	4.56998e-09	HiC	GSE87112	Left_Ventricle	intra	rs112417272;rs573589767;rs7208396;rs118056591;rs149775098;rs7211627;rs7215634;rs7220088;rs7215523;rs11079177;rs12601773;rs11871416;rs199501723;rs7226241:53573452:T:A;rs1553677;rs1010543:53574070:T:G	ENSG00000153930	1
4	17:53560001-53600000	17:54280001-54320000	3.77414e-08	HiC	GSE87112	Left_Ventricle	intra	rs112417272;rs573589767;rs7208396;rs118056591;rs149775098;rs7211627;rs7215634;rs7220088;rs7215523;rs11079177;rs12601773;rs11871416;rs199501723;rs7226241:53573452:T:A;rs1553677;rs1010543:53574070:T:G	NA	0
4	17:53560001-53600000	17:54520001-54560000	5.28132e-13	HiC	GSE87112	Left_Ventricle	intra	rs112417272;rs573589767;rs7208396;rs118056591;rs149775098;rs7211627;rs7215634;rs7220088;rs7215523;rs11079177;rs12601773;rs11871416;rs199501723;rs7226241:53573452:T:A;rs1553677;rs1010543:53574070:T:G	NA	0
4	17:53560001-53600000	17:54840001-54880000	5.15584e-17	HiC	GSE87112	Left_Ventricle	intra	rs112417272;rs573589767;rs7208396;rs118056591;rs149775098;rs7211627;rs7215634;rs7220088;rs7215523;rs11079177;rs12601773;rs11871416;rs199501723;rs7226241:53573452:T:A;rs1553677;rs1010543:53574070:T:G	NA	0
4	17:53560001-53600000	17:54920001-54960000	2.86296e-08	HiC	GSE87112	Left_Ventricle	intra	rs112417272;rs573589767;rs7208396;rs118056591;rs149775098;rs7211627;rs7215634;rs7220088;rs7215523;rs11079177;rs12601773;rs11871416;rs199501723;rs7226241:53573452:T:A;rs1553677;rs1010543:53574070:T:G	ENSG00000262951:ENSG00000212469	1
1	3:59640001-59680000	3:58800001-58840000	9.68885e-09	HiC	GSE87112	Left_Ventricle	intra	rs1672311;rs1298152;rs1281464;rs1296318;rs1297216;rs1281465;3:59666001:A:G;rs1281469;rs1666072;rs1672314;rs138142592;rs1672315;rs1672316;rs1628081;rs1666071;rs1672320;rs1616465;rs1672321;rs1080161;rs6446076;rs6446077:59677100:G:A;rs2886782:59677938:C:T;rs7635981;rs1542214:59678802:G:T;rs2166792	ENSG00000242428	1
1	3:59640001-59680000	3:59000001-59040000	6.27777e-07	HiC	GSE87112	Left_Ventricle	intra	rs1672311;rs1298152;rs1281464;rs1296318;rs1297216;rs1281465;3:59666001:A:G;rs1281469;rs1666072;rs1672314;rs138142592;rs1672315;rs1672316;rs1628081;rs1666071;rs1672320;rs1616465;rs1672321;rs1080161;rs6446076;rs6446077:59677100:G:A;rs2886782:59677938:C:T;rs7635981;rs1542214:59678802:G:T;rs2166792	ENSG00000163689	1
1	3:59640001-59680000	3:59240001-59280000	7.12337e-07	HiC	GSE87112	Left_Ventricle	intra	rs1672311;rs1298152;rs1281464;rs1296318;rs1297216;rs1281465;3:59666001:A:G;rs1281469;rs1666072;rs1672314;rs138142592;rs1672315;rs1672316;rs1628081;rs1666071;rs1672320;rs1616465;rs1672321;rs1080161;rs6446076;rs6446077:59677100:G:A;rs2886782:59677938:C:T;rs7635981;rs1542214:59678802:G:T;rs2166792	NA	0
1	3:59640001-59680000	3:59280001-59320000	1.65864e-11	HiC	GSE87112	Left_Ventricle	intra	rs1672311;rs1298152;rs1281464;rs1296318;rs1297216;rs1281465;3:59666001:A:G;rs1281469;rs1666072;rs1672314;rs138142592;rs1672315;rs1672316;rs1628081;rs1666071;rs1672320;rs1616465;rs1672321;rs1080161;rs6446076;rs6446077:59677100:G:A;rs2886782:59677938:C:T;rs7635981;rs1542214:59678802:G:T;rs2166792	NA	0
1	3:59640001-59680000	3:59600001-59640000	6.19687e-10	HiC	GSE87112	Left_Ventricle	intra	rs1672311;rs1298152;rs1281464;rs1296318;rs1297216;rs1281465;3:59666001:A:G;rs1281469;rs1666072;rs1672314;rs138142592;rs1672315;rs1672316;rs1628081;rs1666071;rs1672320;rs1616465;rs1672321;rs1080161;rs6446076;rs6446077:59677100:G:A;rs2886782:59677938:C:T;rs7635981;rs1542214:59678802:G:T;rs2166792	NA	0
2	6:69640001-69680000	6:68520001-68560000	7.77795e-12	HiC	GSE87112	Left_Ventricle	intra	rs13191240;rs34617600;rs3798978:69678213:C:G	NA	0
2	6:69600001-69640000	6:69000001-69040000	3.21379e-09	HiC	GSE87112	Left_Ventricle	intra	rs13204994;rs568144441	ENSG00000226497	1
2	6:69600001-69640000	6:69400001-69440000	1.29152e-08	HiC	GSE87112	Left_Ventricle	intra	rs13204994;rs568144441	NA	0
2	6:69640001-69680000	6:69560001-69600000	5.07255e-07	HiC	GSE87112	Left_Ventricle	intra	rs13191240;rs34617600;rs3798978:69678213:C:G	NA	0
2	6:69640001-69680000	6:69600001-69640000	5.89462e-17	HiC	GSE87112	Left_Ventricle	intra	rs13191240;rs34617600;rs3798978:69678213:C:G	NA	0
2	6:69760001-69800000	6:69600001-69640000	1.33941e-07	HiC	GSE87112	Left_Ventricle	intra	rs3799021:69760328:A:G;rs62416781:69762935:G:A;rs62416782:69766653:G:A;rs62416803:69766783:C:T;rs145624521;rs3734465;rs62416807:69773007:A:G;rs3799023:69774810:T:C;rs79811527:69776038:C:T	NA	0
2	6:69840001-69880000	6:69640001-69680000	4.6592e-07	HiC	GSE87112	Left_Ventricle	intra	rs117674865	NA	0
2	6:69920001-69960000	6:69640001-69680000	4.53299e-11	HiC	GSE87112	Left_Ventricle	intra	rs6937106	NA	0
2	6:69760001-69800000	6:69720001-69760000	8.34263e-21	HiC	GSE87112	Left_Ventricle	intra	rs3799021:69760328:A:G;rs62416781:69762935:G:A;rs62416782:69766653:G:A;rs62416803:69766783:C:T;rs145624521;rs3734465;rs62416807:69773007:A:G;rs3799023:69774810:T:C;rs79811527:69776038:C:T	NA	0
2	6:69840001-69880000	6:69720001-69760000	2.4664e-11	HiC	GSE87112	Left_Ventricle	intra	rs117674865	NA	0
2	6:69840001-69880000	6:69760001-69800000	7.53091e-11	HiC	GSE87112	Left_Ventricle	intra	rs117674865	NA	0
4	17:53560001-53600000	17:50960001-51000000	6.65336e-08	HiC	GSE87112	Left_Ventricle	intra	rs112417272;rs573589767;rs7208396;rs118056591;rs149775098;rs7211627;rs7215634;rs7220088;rs7215523;rs11079177;rs12601773;rs11871416;rs199501723;rs7226241:53573452:T:A;rs1553677;rs1010543:53574070:T:G	NA	0
4	17:53560001-53600000	17:53040001-53080000	5.20587e-16	HiC	GSE87112	Left_Ventricle	intra	rs112417272;rs573589767;rs7208396;rs118056591;rs149775098;rs7211627;rs7215634;rs7220088;rs7215523;rs11079177;rs12601773;rs11871416;rs199501723;rs7226241:53573452:T:A;rs1553677;rs1010543:53574070:T:G	ENSG00000166260:ENSG00000166263	1
4	17:53560001-53600000	17:53080001-53120000	7.99693e-07	HiC	GSE87112	Left_Ventricle	intra	rs112417272;rs573589767;rs7208396;rs118056591;rs149775098;rs7211627;rs7215634;rs7220088;rs7215523;rs11079177;rs12601773;rs11871416;rs199501723;rs7226241:53573452:T:A;rs1553677;rs1010543:53574070:T:G	NA	0
4	17:53560001-53600000	17:53280001-53320000	1.43503e-11	HiC	GSE87112	Left_Ventricle	intra	rs112417272;rs573589767;rs7208396;rs118056591;rs149775098;rs7211627;rs7215634;rs7220088;rs7215523;rs11079177;rs12601773;rs11871416;rs199501723;rs7226241:53573452:T:A;rs1553677;rs1010543:53574070:T:G	NA	0
4	17:53560001-53600000	17:53360001-53400000	9.07897e-14	HiC	GSE87112	Left_Ventricle	intra	rs112417272;rs573589767;rs7208396;rs118056591;rs149775098;rs7211627;rs7215634;rs7220088;rs7215523;rs11079177;rs12601773;rs11871416;rs199501723;rs7226241:53573452:T:A;rs1553677;rs1010543:53574070:T:G	NA	0
4	17:53560001-53600000	17:53400001-53440000	6.71364e-22	HiC	GSE87112	Left_Ventricle	intra	rs112417272;rs573589767;rs7208396;rs118056591;rs149775098;rs7211627;rs7215634;rs7220088;rs7215523;rs11079177;rs12601773;rs11871416;rs199501723;rs7226241:53573452:T:A;rs1553677;rs1010543:53574070:T:G	ENSG00000262079	1
4	17:53560001-53600000	17:53480001-53520000	1.43836e-10	HiC	GSE87112	Left_Ventricle	intra	rs112417272;rs573589767;rs7208396;rs118056591;rs149775098;rs7211627;rs7215634;rs7220088;rs7215523;rs11079177;rs12601773;rs11871416;rs199501723;rs7226241:53573452:T:A;rs1553677;rs1010543:53574070:T:G	ENSG00000108960	1
4	17:53560001-53600000	17:53520001-53560000	9.64451e-24	HiC	GSE87112	Left_Ventricle	intra	rs112417272;rs573589767;rs7208396;rs118056591;rs149775098;rs7211627;rs7215634;rs7220088;rs7215523;rs11079177;rs12601773;rs11871416;rs199501723;rs7226241:53573452:T:A;rs1553677;rs1010543:53574070:T:G	ENSG00000262395	1
2	6:69560001-69600000	6:69640001-69680000	3.79172e-07	HiC	GSE87112	Liver	intra	rs13208283;rs13201645	NA	0
2	6:69560001-69600000	6:70840001-70880000	1.89846e-08	HiC	GSE87112	Liver	intra	rs13208283;rs13201645	NA	0
2	6:69600001-69640000	6:69640001-69680000	1.00339e-21	HiC	GSE87112	Liver	intra	rs13204994;rs568144441	NA	0
2	6:69600001-69640000	6:69840001-69880000	3.90763e-07	HiC	GSE87112	Liver	intra	rs13204994;rs568144441	NA	0
2	6:69600001-69640000	6:70800001-70840000	7.05179e-09	HiC	GSE87112	Liver	intra	rs13204994;rs568144441	ENSG00000216365	1
2	6:69640001-69680000	6:69680001-69720000	3.11999e-08	HiC	GSE87112	Liver	intra	rs13191240;rs34617600;rs3798978:69678213:C:G	NA	0
2	6:69640001-69680000	6:69720001-69760000	1.24853e-07	HiC	GSE87112	Liver	intra	rs13191240;rs34617600;rs3798978:69678213:C:G	NA	0
2	6:69640001-69680000	6:70240001-70280000	2.21016e-07	HiC	GSE87112	Liver	intra	rs13191240;rs34617600;rs3798978:69678213:C:G	NA	0
2	6:69640001-69680000	6:70680001-70720000	1.19144e-10	HiC	GSE87112	Liver	intra	rs13191240;rs34617600;rs3798978:69678213:C:G	NA	0
2	6:69640001-69680000	6:70800001-70840000	4.67705e-17	HiC	GSE87112	Liver	intra	rs13191240;rs34617600;rs3798978:69678213:C:G	ENSG00000216365	1
2	6:69640001-69680000	6:70840001-70880000	8.8377e-26	HiC	GSE87112	Liver	intra	rs13191240;rs34617600;rs3798978:69678213:C:G	NA	0
2	6:69680001-69720000	6:69760001-69800000	2.16965e-07	HiC	GSE87112	Liver	intra	rs3798980;rs34526480:69684542:A:G;rs13191706:69686817:A:G;rs13194716:69686889:A:G;rs71555397:69690915:T:G;rs34470831;rs202015588	NA	0
2	6:69680001-69720000	6:70800001-70840000	2.9896e-09	HiC	GSE87112	Liver	intra	rs3798980;rs34526480:69684542:A:G;rs13191706:69686817:A:G;rs13194716:69686889:A:G;rs71555397:69690915:T:G;rs34470831;rs202015588	ENSG00000216365	1
2	6:69680001-69720000	6:70840001-70880000	1.65599e-07	HiC	GSE87112	Liver	intra	rs3798980;rs34526480:69684542:A:G;rs13191706:69686817:A:G;rs13194716:69686889:A:G;rs71555397:69690915:T:G;rs34470831;rs202015588	NA	0
2	6:69720001-69760000	6:69760001-69800000	4.86661e-26	HiC	GSE87112	Liver	intra	rs3799007:69723045:T:C;rs117667441:69731898:C:T;rs80164607:69737887:C:T;rs117271109;rs532909476;rs79911876:69743496:C:T;rs75556966:69746343:A:T;rs74802157:69748723:G:T;rs118099456:69750540:T:G	NA	0
2	6:69720001-69760000	6:69840001-69880000	7.86281e-10	HiC	GSE87112	Liver	intra	rs3799007:69723045:T:C;rs117667441:69731898:C:T;rs80164607:69737887:C:T;rs117271109;rs532909476;rs79911876:69743496:C:T;rs75556966:69746343:A:T;rs74802157:69748723:G:T;rs118099456:69750540:T:G	NA	0
2	6:69720001-69760000	6:69960001-70000000	3.74819e-09	HiC	GSE87112	Liver	intra	rs3799007:69723045:T:C;rs117667441:69731898:C:T;rs80164607:69737887:C:T;rs117271109;rs532909476;rs79911876:69743496:C:T;rs75556966:69746343:A:T;rs74802157:69748723:G:T;rs118099456:69750540:T:G	NA	0
2	6:69720001-69760000	6:70040001-70080000	2.15131e-14	HiC	GSE87112	Liver	intra	rs3799007:69723045:T:C;rs117667441:69731898:C:T;rs80164607:69737887:C:T;rs117271109;rs532909476;rs79911876:69743496:C:T;rs75556966:69746343:A:T;rs74802157:69748723:G:T;rs118099456:69750540:T:G	NA	0
2	6:69720001-69760000	6:70240001-70280000	1.10794e-08	HiC	GSE87112	Liver	intra	rs3799007:69723045:T:C;rs117667441:69731898:C:T;rs80164607:69737887:C:T;rs117271109;rs532909476;rs79911876:69743496:C:T;rs75556966:69746343:A:T;rs74802157:69748723:G:T;rs118099456:69750540:T:G	NA	0
2	6:69720001-69760000	6:70360001-70400000	1.67864e-08	HiC	GSE87112	Liver	intra	rs3799007:69723045:T:C;rs117667441:69731898:C:T;rs80164607:69737887:C:T;rs117271109;rs532909476;rs79911876:69743496:C:T;rs75556966:69746343:A:T;rs74802157:69748723:G:T;rs118099456:69750540:T:G	NA	0
2	6:69720001-69760000	6:70400001-70440000	5.53084e-07	HiC	GSE87112	Liver	intra	rs3799007:69723045:T:C;rs117667441:69731898:C:T;rs80164607:69737887:C:T;rs117271109;rs532909476;rs79911876:69743496:C:T;rs75556966:69746343:A:T;rs74802157:69748723:G:T;rs118099456:69750540:T:G	ENSG00000219085	1
2	6:69720001-69760000	6:70560001-70600000	1.34363e-07	HiC	GSE87112	Liver	intra	rs3799007:69723045:T:C;rs117667441:69731898:C:T;rs80164607:69737887:C:T;rs117271109;rs532909476;rs79911876:69743496:C:T;rs75556966:69746343:A:T;rs74802157:69748723:G:T;rs118099456:69750540:T:G	ENSG00000082293	1
2	6:69720001-69760000	6:70720001-70760000	3.45195e-07	HiC	GSE87112	Liver	intra	rs3799007:69723045:T:C;rs117667441:69731898:C:T;rs80164607:69737887:C:T;rs117271109;rs532909476;rs79911876:69743496:C:T;rs75556966:69746343:A:T;rs74802157:69748723:G:T;rs118099456:69750540:T:G	NA	0
2	6:69720001-69760000	6:70760001-70800000	4.18442e-10	HiC	GSE87112	Liver	intra	rs3799007:69723045:T:C;rs117667441:69731898:C:T;rs80164607:69737887:C:T;rs117271109;rs532909476;rs79911876:69743496:C:T;rs75556966:69746343:A:T;rs74802157:69748723:G:T;rs118099456:69750540:T:G	NA	0
2	6:69720001-69760000	6:70800001-70840000	6.94952e-09	HiC	GSE87112	Liver	intra	rs3799007:69723045:T:C;rs117667441:69731898:C:T;rs80164607:69737887:C:T;rs117271109;rs532909476;rs79911876:69743496:C:T;rs75556966:69746343:A:T;rs74802157:69748723:G:T;rs118099456:69750540:T:G	ENSG00000216365	1
2	6:69720001-69760000	6:70840001-70880000	2.9896e-09	HiC	GSE87112	Liver	intra	rs3799007:69723045:T:C;rs117667441:69731898:C:T;rs80164607:69737887:C:T;rs117271109;rs532909476;rs79911876:69743496:C:T;rs75556966:69746343:A:T;rs74802157:69748723:G:T;rs118099456:69750540:T:G	NA	0
2	6:69720001-69760000	6:70920001-70960000	3.83001e-11	HiC	GSE87112	Liver	intra	rs3799007:69723045:T:C;rs117667441:69731898:C:T;rs80164607:69737887:C:T;rs117271109;rs532909476;rs79911876:69743496:C:T;rs75556966:69746343:A:T;rs74802157:69748723:G:T;rs118099456:69750540:T:G	ENSG00000253809	1
2	6:69720001-69760000	6:71760001-71800000	6.29945e-07	HiC	GSE87112	Liver	intra	rs3799007:69723045:T:C;rs117667441:69731898:C:T;rs80164607:69737887:C:T;rs117271109;rs532909476;rs79911876:69743496:C:T;rs75556966:69746343:A:T;rs74802157:69748723:G:T;rs118099456:69750540:T:G	ENSG00000219669	1
2	6:69760001-69800000	6:69840001-69880000	7.36837e-15	HiC	GSE87112	Liver	intra	rs3799021:69760328:A:G;rs62416781:69762935:G:A;rs62416782:69766653:G:A;rs62416803:69766783:C:T;rs145624521;rs3734465;rs62416807:69773007:A:G;rs3799023:69774810:T:C;rs79811527:69776038:C:T	NA	0
2	6:69760001-69800000	6:69960001-70000000	1.00019e-14	HiC	GSE87112	Liver	intra	rs3799021:69760328:A:G;rs62416781:69762935:G:A;rs62416782:69766653:G:A;rs62416803:69766783:C:T;rs145624521;rs3734465;rs62416807:69773007:A:G;rs3799023:69774810:T:C;rs79811527:69776038:C:T	NA	0
2	6:69760001-69800000	6:70800001-70840000	4.78758e-07	HiC	GSE87112	Liver	intra	rs3799021:69760328:A:G;rs62416781:69762935:G:A;rs62416782:69766653:G:A;rs62416803:69766783:C:T;rs145624521;rs3734465;rs62416807:69773007:A:G;rs3799023:69774810:T:C;rs79811527:69776038:C:T	ENSG00000216365	1
2	6:69760001-69800000	6:70920001-70960000	5.17291e-07	HiC	GSE87112	Liver	intra	rs3799021:69760328:A:G;rs62416781:69762935:G:A;rs62416782:69766653:G:A;rs62416803:69766783:C:T;rs145624521;rs3734465;rs62416807:69773007:A:G;rs3799023:69774810:T:C;rs79811527:69776038:C:T	ENSG00000253809	1
2	6:69840001-69880000	6:69880001-69920000	1.26631e-09	HiC	GSE87112	Liver	intra	rs117674865	NA	0
2	6:69840001-69880000	6:69960001-70000000	1.69356e-22	HiC	GSE87112	Liver	intra	rs117674865	NA	0
2	6:69840001-69880000	6:70040001-70080000	1.67941e-13	HiC	GSE87112	Liver	intra	rs117674865	NA	0
2	6:69840001-69880000	6:70280001-70320000	1.87076e-10	HiC	GSE87112	Liver	intra	rs117674865	NA	0
2	6:69840001-69880000	6:70640001-70680000	1.27157e-07	HiC	GSE87112	Liver	intra	rs117674865	NA	0
2	6:69840001-69880000	6:70680001-70720000	3.80643e-07	HiC	GSE87112	Liver	intra	rs117674865	NA	0
2	6:69840001-69880000	6:70720001-70760000	5.65309e-09	HiC	GSE87112	Liver	intra	rs117674865	NA	0
2	6:69840001-69880000	6:70760001-70800000	1.93361e-07	HiC	GSE87112	Liver	intra	rs117674865	NA	0
2	6:69840001-69880000	6:70800001-70840000	2.70392e-09	HiC	GSE87112	Liver	intra	rs117674865	ENSG00000216365	1
2	6:69840001-69880000	6:70840001-70880000	3.10358e-10	HiC	GSE87112	Liver	intra	rs117674865	NA	0
2	6:69880001-69920000	6:69920001-69960000	7.24069e-11	HiC	GSE87112	Liver	intra	rs75126480	ENSG00000265498	1
2	6:69880001-69920000	6:69960001-70000000	7.78958e-11	HiC	GSE87112	Liver	intra	rs75126480	NA	0
2	6:69880001-69920000	6:70840001-70880000	7.31809e-07	HiC	GSE87112	Liver	intra	rs75126480	NA	0
2	6:69920001-69960000	6:69960001-70000000	2.18123e-21	HiC	GSE87112	Liver	intra	rs6937106	NA	0
2	6:69920001-69960000	6:70240001-70280000	3.05745e-07	HiC	GSE87112	Liver	intra	rs6937106	NA	0
2	6:69920001-69960000	6:70680001-70720000	1.63172e-08	HiC	GSE87112	Liver	intra	rs6937106	NA	0
4	17:53560001-53600000	17:53680001-53720000	3.09565e-17	HiC	GSE87112	Liver	intra	rs112417272;rs573589767;rs7208396;rs118056591;rs149775098;rs7211627;rs7215634;rs7220088;rs7215523;rs11079177;rs12601773;rs11871416;rs199501723;rs7226241:53573452:T:A;rs1553677;rs1010543:53574070:T:G	NA	0
4	17:53560001-53600000	17:53760001-53800000	7.27933e-07	HiC	GSE87112	Liver	intra	rs112417272;rs573589767;rs7208396;rs118056591;rs149775098;rs7211627;rs7215634;rs7220088;rs7215523;rs11079177;rs12601773;rs11871416;rs199501723;rs7226241:53573452:T:A;rs1553677;rs1010543:53574070:T:G	NA	0
4	17:53560001-53600000	17:53840001-53880000	3.55148e-13	HiC	GSE87112	Liver	intra	rs112417272;rs573589767;rs7208396;rs118056591;rs149775098;rs7211627;rs7215634;rs7220088;rs7215523;rs11079177;rs12601773;rs11871416;rs199501723;rs7226241:53573452:T:A;rs1553677;rs1010543:53574070:T:G	NA	0
4	17:53560001-53600000	17:53880001-53920000	1.44866e-08	HiC	GSE87112	Liver	intra	rs112417272;rs573589767;rs7208396;rs118056591;rs149775098;rs7211627;rs7215634;rs7220088;rs7215523;rs11079177;rs12601773;rs11871416;rs199501723;rs7226241:53573452:T:A;rs1553677;rs1010543:53574070:T:G	NA	0
2	6:69640001-69680000	6:67360001-67400000	1.9227e-10	HiC	GSE87112	Liver	intra	rs13191240;rs34617600;rs3798978:69678213:C:G	NA	0
2	6:69640001-69680000	6:67600001-67640000	4.00451e-10	HiC	GSE87112	Liver	intra	rs13191240;rs34617600;rs3798978:69678213:C:G	NA	0
2	6:69640001-69680000	6:67640001-67680000	9.38659e-13	HiC	GSE87112	Liver	intra	rs13191240;rs34617600;rs3798978:69678213:C:G	NA	0
2	6:69640001-69680000	6:69000001-69040000	3.23122e-07	HiC	GSE87112	Liver	intra	rs13191240;rs34617600;rs3798978:69678213:C:G	ENSG00000226497	1
2	6:69600001-69640000	6:69400001-69440000	4.88148e-09	HiC	GSE87112	Liver	intra	rs13204994;rs568144441	NA	0
2	6:69640001-69680000	6:69400001-69440000	3.53507e-12	HiC	GSE87112	Liver	intra	rs13191240;rs34617600;rs3798978:69678213:C:G	NA	0
2	6:69640001-69680000	6:69560001-69600000	3.79172e-07	HiC	GSE87112	Liver	intra	rs13191240;rs34617600;rs3798978:69678213:C:G	NA	0
2	6:69640001-69680000	6:69600001-69640000	1.00339e-21	HiC	GSE87112	Liver	intra	rs13191240;rs34617600;rs3798978:69678213:C:G	NA	0
2	6:69840001-69880000	6:69600001-69640000	3.90763e-07	HiC	GSE87112	Liver	intra	rs117674865	NA	0
2	6:69680001-69720000	6:69640001-69680000	3.11999e-08	HiC	GSE87112	Liver	intra	rs3798980;rs34526480:69684542:A:G;rs13191706:69686817:A:G;rs13194716:69686889:A:G;rs71555397:69690915:T:G;rs34470831;rs202015588	NA	0
2	6:69720001-69760000	6:69640001-69680000	1.24853e-07	HiC	GSE87112	Liver	intra	rs3799007:69723045:T:C;rs117667441:69731898:C:T;rs80164607:69737887:C:T;rs117271109;rs532909476;rs79911876:69743496:C:T;rs75556966:69746343:A:T;rs74802157:69748723:G:T;rs118099456:69750540:T:G	NA	0
2	6:69760001-69800000	6:69680001-69720000	2.16965e-07	HiC	GSE87112	Liver	intra	rs3799021:69760328:A:G;rs62416781:69762935:G:A;rs62416782:69766653:G:A;rs62416803:69766783:C:T;rs145624521;rs3734465;rs62416807:69773007:A:G;rs3799023:69774810:T:C;rs79811527:69776038:C:T	NA	0
2	6:69760001-69800000	6:69720001-69760000	4.86661e-26	HiC	GSE87112	Liver	intra	rs3799021:69760328:A:G;rs62416781:69762935:G:A;rs62416782:69766653:G:A;rs62416803:69766783:C:T;rs145624521;rs3734465;rs62416807:69773007:A:G;rs3799023:69774810:T:C;rs79811527:69776038:C:T	NA	0
2	6:69840001-69880000	6:69720001-69760000	7.86281e-10	HiC	GSE87112	Liver	intra	rs117674865	NA	0
2	6:69840001-69880000	6:69760001-69800000	7.36837e-15	HiC	GSE87112	Liver	intra	rs117674865	NA	0
2	6:69880001-69920000	6:69840001-69880000	1.26631e-09	HiC	GSE87112	Liver	intra	rs75126480	NA	0
2	6:69920001-69960000	6:69880001-69920000	7.24069e-11	HiC	GSE87112	Liver	intra	rs6937106	NA	0
4	17:53560001-53600000	17:53040001-53080000	4.38438e-17	HiC	GSE87112	Liver	intra	rs112417272;rs573589767;rs7208396;rs118056591;rs149775098;rs7211627;rs7215634;rs7220088;rs7215523;rs11079177;rs12601773;rs11871416;rs199501723;rs7226241:53573452:T:A;rs1553677;rs1010543:53574070:T:G	ENSG00000166260:ENSG00000166263	1
4	17:53560001-53600000	17:53080001-53120000	3.15288e-11	HiC	GSE87112	Liver	intra	rs112417272;rs573589767;rs7208396;rs118056591;rs149775098;rs7211627;rs7215634;rs7220088;rs7215523;rs11079177;rs12601773;rs11871416;rs199501723;rs7226241:53573452:T:A;rs1553677;rs1010543:53574070:T:G	NA	0
4	17:53560001-53600000	17:53160001-53200000	4.06626e-08	HiC	GSE87112	Liver	intra	rs112417272;rs573589767;rs7208396;rs118056591;rs149775098;rs7211627;rs7215634;rs7220088;rs7215523;rs11079177;rs12601773;rs11871416;rs199501723;rs7226241:53573452:T:A;rs1553677;rs1010543:53574070:T:G	NA	0
4	17:53560001-53600000	17:53400001-53440000	5.58551e-14	HiC	GSE87112	Liver	intra	rs112417272;rs573589767;rs7208396;rs118056591;rs149775098;rs7211627;rs7215634;rs7220088;rs7215523;rs11079177;rs12601773;rs11871416;rs199501723;rs7226241:53573452:T:A;rs1553677;rs1010543:53574070:T:G	ENSG00000262079	1
4	17:53560001-53600000	17:53480001-53520000	1.89038e-11	HiC	GSE87112	Liver	intra	rs112417272;rs573589767;rs7208396;rs118056591;rs149775098;rs7211627;rs7215634;rs7220088;rs7215523;rs11079177;rs12601773;rs11871416;rs199501723;rs7226241:53573452:T:A;rs1553677;rs1010543:53574070:T:G	ENSG00000108960	1
4	17:53560001-53600000	17:53520001-53560000	1.22316e-12	HiC	GSE87112	Liver	intra	rs112417272;rs573589767;rs7208396;rs118056591;rs149775098;rs7211627;rs7215634;rs7220088;rs7215523;rs11079177;rs12601773;rs11871416;rs199501723;rs7226241:53573452:T:A;rs1553677;rs1010543:53574070:T:G	ENSG00000262395	1
1	3:59640001-59680000	3:59680001-59720000	5.83959e-67	HiC	GSE87112	Mesenchymal_Stem_Cell	intra	rs1672311;rs1298152;rs1281464;rs1296318;rs1297216;rs1281465;3:59666001:A:G;rs1281469;rs1666072;rs1672314;rs138142592;rs1672315;rs1672316;rs1628081;rs1666071;rs1672320;rs1616465;rs1672321;rs1080161;rs6446076;rs6446077:59677100:G:A;rs2886782:59677938:C:T;rs7635981;rs1542214:59678802:G:T;rs2166792	NA	0
1	3:59640001-59680000	3:59720001-59760000	1.09153e-157	HiC	GSE87112	Mesenchymal_Stem_Cell	intra	rs1672311;rs1298152;rs1281464;rs1296318;rs1297216;rs1281465;3:59666001:A:G;rs1281469;rs1666072;rs1672314;rs138142592;rs1672315;rs1672316;rs1628081;rs1666071;rs1672320;rs1616465;rs1672321;rs1080161;rs6446076;rs6446077:59677100:G:A;rs2886782:59677938:C:T;rs7635981;rs1542214:59678802:G:T;rs2166792	NA	0
1	3:59640001-59680000	3:59760001-59800000	9.41502e-91	HiC	GSE87112	Mesenchymal_Stem_Cell	intra	rs1672311;rs1298152;rs1281464;rs1296318;rs1297216;rs1281465;3:59666001:A:G;rs1281469;rs1666072;rs1672314;rs138142592;rs1672315;rs1672316;rs1628081;rs1666071;rs1672320;rs1616465;rs1672321;rs1080161;rs6446076;rs6446077:59677100:G:A;rs2886782:59677938:C:T;rs7635981;rs1542214:59678802:G:T;rs2166792	NA	0
1	3:59640001-59680000	3:59800001-59840000	2.12776e-152	HiC	GSE87112	Mesenchymal_Stem_Cell	intra	rs1672311;rs1298152;rs1281464;rs1296318;rs1297216;rs1281465;3:59666001:A:G;rs1281469;rs1666072;rs1672314;rs138142592;rs1672315;rs1672316;rs1628081;rs1666071;rs1672320;rs1616465;rs1672321;rs1080161;rs6446076;rs6446077:59677100:G:A;rs2886782:59677938:C:T;rs7635981;rs1542214:59678802:G:T;rs2166792	NA	0
1	3:59640001-59680000	3:59840001-59880000	7.91327e-53	HiC	GSE87112	Mesenchymal_Stem_Cell	intra	rs1672311;rs1298152;rs1281464;rs1296318;rs1297216;rs1281465;3:59666001:A:G;rs1281469;rs1666072;rs1672314;rs138142592;rs1672315;rs1672316;rs1628081;rs1666071;rs1672320;rs1616465;rs1672321;rs1080161;rs6446076;rs6446077:59677100:G:A;rs2886782:59677938:C:T;rs7635981;rs1542214:59678802:G:T;rs2166792	NA	0
1	3:59640001-59680000	3:59920001-59960000	9.63644e-21	HiC	GSE87112	Mesenchymal_Stem_Cell	intra	rs1672311;rs1298152;rs1281464;rs1296318;rs1297216;rs1281465;3:59666001:A:G;rs1281469;rs1666072;rs1672314;rs138142592;rs1672315;rs1672316;rs1628081;rs1666071;rs1672320;rs1616465;rs1672321;rs1080161;rs6446076;rs6446077:59677100:G:A;rs2886782:59677938:C:T;rs7635981;rs1542214:59678802:G:T;rs2166792	ENSG00000269415	1
1	3:59640001-59680000	3:59960001-60000000	4.1594e-25	HiC	GSE87112	Mesenchymal_Stem_Cell	intra	rs1672311;rs1298152;rs1281464;rs1296318;rs1297216;rs1281465;3:59666001:A:G;rs1281469;rs1666072;rs1672314;rs138142592;rs1672315;rs1672316;rs1628081;rs1666071;rs1672320;rs1616465;rs1672321;rs1080161;rs6446076;rs6446077:59677100:G:A;rs2886782:59677938:C:T;rs7635981;rs1542214:59678802:G:T;rs2166792	NA	0
1	3:59640001-59680000	3:60040001-60080000	4.48791e-12	HiC	GSE87112	Mesenchymal_Stem_Cell	intra	rs1672311;rs1298152;rs1281464;rs1296318;rs1297216;rs1281465;3:59666001:A:G;rs1281469;rs1666072;rs1672314;rs138142592;rs1672315;rs1672316;rs1628081;rs1666071;rs1672320;rs1616465;rs1672321;rs1080161;rs6446076;rs6446077:59677100:G:A;rs2886782:59677938:C:T;rs7635981;rs1542214:59678802:G:T;rs2166792	NA	0
1	3:59640001-59680000	3:60080001-60120000	8.47896e-12	HiC	GSE87112	Mesenchymal_Stem_Cell	intra	rs1672311;rs1298152;rs1281464;rs1296318;rs1297216;rs1281465;3:59666001:A:G;rs1281469;rs1666072;rs1672314;rs138142592;rs1672315;rs1672316;rs1628081;rs1666071;rs1672320;rs1616465;rs1672321;rs1080161;rs6446076;rs6446077:59677100:G:A;rs2886782:59677938:C:T;rs7635981;rs1542214:59678802:G:T;rs2166792	NA	0
1	3:59640001-59680000	3:60120001-60160000	4.71784e-41	HiC	GSE87112	Mesenchymal_Stem_Cell	intra	rs1672311;rs1298152;rs1281464;rs1296318;rs1297216;rs1281465;3:59666001:A:G;rs1281469;rs1666072;rs1672314;rs138142592;rs1672315;rs1672316;rs1628081;rs1666071;rs1672320;rs1616465;rs1672321;rs1080161;rs6446076;rs6446077:59677100:G:A;rs2886782:59677938:C:T;rs7635981;rs1542214:59678802:G:T;rs2166792	NA	0
1	3:59640001-59680000	3:60160001-60200000	5.27273e-09	HiC	GSE87112	Mesenchymal_Stem_Cell	intra	rs1672311;rs1298152;rs1281464;rs1296318;rs1297216;rs1281465;3:59666001:A:G;rs1281469;rs1666072;rs1672314;rs138142592;rs1672315;rs1672316;rs1628081;rs1666071;rs1672320;rs1616465;rs1672321;rs1080161;rs6446076;rs6446077:59677100:G:A;rs2886782:59677938:C:T;rs7635981;rs1542214:59678802:G:T;rs2166792	NA	0
1	3:59640001-59680000	3:60200001-60240000	5.42801e-55	HiC	GSE87112	Mesenchymal_Stem_Cell	intra	rs1672311;rs1298152;rs1281464;rs1296318;rs1297216;rs1281465;3:59666001:A:G;rs1281469;rs1666072;rs1672314;rs138142592;rs1672315;rs1672316;rs1628081;rs1666071;rs1672320;rs1616465;rs1672321;rs1080161;rs6446076;rs6446077:59677100:G:A;rs2886782:59677938:C:T;rs7635981;rs1542214:59678802:G:T;rs2166792	NA	0
1	3:59640001-59680000	3:60240001-60280000	1.53227e-30	HiC	GSE87112	Mesenchymal_Stem_Cell	intra	rs1672311;rs1298152;rs1281464;rs1296318;rs1297216;rs1281465;3:59666001:A:G;rs1281469;rs1666072;rs1672314;rs138142592;rs1672315;rs1672316;rs1628081;rs1666071;rs1672320;rs1616465;rs1672321;rs1080161;rs6446076;rs6446077:59677100:G:A;rs2886782:59677938:C:T;rs7635981;rs1542214:59678802:G:T;rs2166792	NA	0
1	3:59640001-59680000	3:60280001-60320000	1.79375e-33	HiC	GSE87112	Mesenchymal_Stem_Cell	intra	rs1672311;rs1298152;rs1281464;rs1296318;rs1297216;rs1281465;3:59666001:A:G;rs1281469;rs1666072;rs1672314;rs138142592;rs1672315;rs1672316;rs1628081;rs1666071;rs1672320;rs1616465;rs1672321;rs1080161;rs6446076;rs6446077:59677100:G:A;rs2886782:59677938:C:T;rs7635981;rs1542214:59678802:G:T;rs2166792	NA	0
1	3:59640001-59680000	3:60320001-60360000	2.178e-47	HiC	GSE87112	Mesenchymal_Stem_Cell	intra	rs1672311;rs1298152;rs1281464;rs1296318;rs1297216;rs1281465;3:59666001:A:G;rs1281469;rs1666072;rs1672314;rs138142592;rs1672315;rs1672316;rs1628081;rs1666071;rs1672320;rs1616465;rs1672321;rs1080161;rs6446076;rs6446077:59677100:G:A;rs2886782:59677938:C:T;rs7635981;rs1542214:59678802:G:T;rs2166792	NA	0
1	3:59640001-59680000	3:60360001-60400000	6.58385e-39	HiC	GSE87112	Mesenchymal_Stem_Cell	intra	rs1672311;rs1298152;rs1281464;rs1296318;rs1297216;rs1281465;3:59666001:A:G;rs1281469;rs1666072;rs1672314;rs138142592;rs1672315;rs1672316;rs1628081;rs1666071;rs1672320;rs1616465;rs1672321;rs1080161;rs6446076;rs6446077:59677100:G:A;rs2886782:59677938:C:T;rs7635981;rs1542214:59678802:G:T;rs2166792	NA	0
1	3:59640001-59680000	3:60400001-60440000	2.03371e-11	HiC	GSE87112	Mesenchymal_Stem_Cell	intra	rs1672311;rs1298152;rs1281464;rs1296318;rs1297216;rs1281465;3:59666001:A:G;rs1281469;rs1666072;rs1672314;rs138142592;rs1672315;rs1672316;rs1628081;rs1666071;rs1672320;rs1616465;rs1672321;rs1080161;rs6446076;rs6446077:59677100:G:A;rs2886782:59677938:C:T;rs7635981;rs1542214:59678802:G:T;rs2166792	NA	0
1	3:59640001-59680000	3:60480001-60520000	5.3761e-17	HiC	GSE87112	Mesenchymal_Stem_Cell	intra	rs1672311;rs1298152;rs1281464;rs1296318;rs1297216;rs1281465;3:59666001:A:G;rs1281469;rs1666072;rs1672314;rs138142592;rs1672315;rs1672316;rs1628081;rs1666071;rs1672320;rs1616465;rs1672321;rs1080161;rs6446076;rs6446077:59677100:G:A;rs2886782:59677938:C:T;rs7635981;rs1542214:59678802:G:T;rs2166792	NA	0
1	3:59640001-59680000	3:60520001-60560000	7.36804e-11	HiC	GSE87112	Mesenchymal_Stem_Cell	intra	rs1672311;rs1298152;rs1281464;rs1296318;rs1297216;rs1281465;3:59666001:A:G;rs1281469;rs1666072;rs1672314;rs138142592;rs1672315;rs1672316;rs1628081;rs1666071;rs1672320;rs1616465;rs1672321;rs1080161;rs6446076;rs6446077:59677100:G:A;rs2886782:59677938:C:T;rs7635981;rs1542214:59678802:G:T;rs2166792	NA	0
1	3:59640001-59680000	3:60560001-60600000	6.79669e-21	HiC	GSE87112	Mesenchymal_Stem_Cell	intra	rs1672311;rs1298152;rs1281464;rs1296318;rs1297216;rs1281465;3:59666001:A:G;rs1281469;rs1666072;rs1672314;rs138142592;rs1672315;rs1672316;rs1628081;rs1666071;rs1672320;rs1616465;rs1672321;rs1080161;rs6446076;rs6446077:59677100:G:A;rs2886782:59677938:C:T;rs7635981;rs1542214:59678802:G:T;rs2166792	NA	0
1	3:59640001-59680000	3:60600001-60640000	3.05364e-28	HiC	GSE87112	Mesenchymal_Stem_Cell	intra	rs1672311;rs1298152;rs1281464;rs1296318;rs1297216;rs1281465;3:59666001:A:G;rs1281469;rs1666072;rs1672314;rs138142592;rs1672315;rs1672316;rs1628081;rs1666071;rs1672320;rs1616465;rs1672321;rs1080161;rs6446076;rs6446077:59677100:G:A;rs2886782:59677938:C:T;rs7635981;rs1542214:59678802:G:T;rs2166792	ENSG00000240097	1
1	3:59640001-59680000	3:60680001-60720000	1.4209e-13	HiC	GSE87112	Mesenchymal_Stem_Cell	intra	rs1672311;rs1298152;rs1281464;rs1296318;rs1297216;rs1281465;3:59666001:A:G;rs1281469;rs1666072;rs1672314;rs138142592;rs1672315;rs1672316;rs1628081;rs1666071;rs1672320;rs1616465;rs1672321;rs1080161;rs6446076;rs6446077:59677100:G:A;rs2886782:59677938:C:T;rs7635981;rs1542214:59678802:G:T;rs2166792	ENSG00000225673:ENSG00000244183	1
1	3:59640001-59680000	3:60720001-60760000	1.79208e-19	HiC	GSE87112	Mesenchymal_Stem_Cell	intra	rs1672311;rs1298152;rs1281464;rs1296318;rs1297216;rs1281465;3:59666001:A:G;rs1281469;rs1666072;rs1672314;rs138142592;rs1672315;rs1672316;rs1628081;rs1666071;rs1672320;rs1616465;rs1672321;rs1080161;rs6446076;rs6446077:59677100:G:A;rs2886782:59677938:C:T;rs7635981;rs1542214:59678802:G:T;rs2166792	NA	0
1	3:59640001-59680000	3:60760001-60800000	5.96859e-24	HiC	GSE87112	Mesenchymal_Stem_Cell	intra	rs1672311;rs1298152;rs1281464;rs1296318;rs1297216;rs1281465;3:59666001:A:G;rs1281469;rs1666072;rs1672314;rs138142592;rs1672315;rs1672316;rs1628081;rs1666071;rs1672320;rs1616465;rs1672321;rs1080161;rs6446076;rs6446077:59677100:G:A;rs2886782:59677938:C:T;rs7635981;rs1542214:59678802:G:T;rs2166792	NA	0
1	3:59640001-59680000	3:60800001-60840000	3.00313e-08	HiC	GSE87112	Mesenchymal_Stem_Cell	intra	rs1672311;rs1298152;rs1281464;rs1296318;rs1297216;rs1281465;3:59666001:A:G;rs1281469;rs1666072;rs1672314;rs138142592;rs1672315;rs1672316;rs1628081;rs1666071;rs1672320;rs1616465;rs1672321;rs1080161;rs6446076;rs6446077:59677100:G:A;rs2886782:59677938:C:T;rs7635981;rs1542214:59678802:G:T;rs2166792	NA	0
1	3:59640001-59680000	3:60840001-60880000	8.46953e-13	HiC	GSE87112	Mesenchymal_Stem_Cell	intra	rs1672311;rs1298152;rs1281464;rs1296318;rs1297216;rs1281465;3:59666001:A:G;rs1281469;rs1666072;rs1672314;rs138142592;rs1672315;rs1672316;rs1628081;rs1666071;rs1672320;rs1616465;rs1672321;rs1080161;rs6446076;rs6446077:59677100:G:A;rs2886782:59677938:C:T;rs7635981;rs1542214:59678802:G:T;rs2166792	ENSG00000212211	1
1	3:59640001-59680000	3:60880001-60920000	4.2106e-16	HiC	GSE87112	Mesenchymal_Stem_Cell	intra	rs1672311;rs1298152;rs1281464;rs1296318;rs1297216;rs1281465;3:59666001:A:G;rs1281469;rs1666072;rs1672314;rs138142592;rs1672315;rs1672316;rs1628081;rs1666071;rs1672320;rs1616465;rs1672321;rs1080161;rs6446076;rs6446077:59677100:G:A;rs2886782:59677938:C:T;rs7635981;rs1542214:59678802:G:T;rs2166792	NA	0
1	3:59640001-59680000	3:60920001-60960000	1.5157e-29	HiC	GSE87112	Mesenchymal_Stem_Cell	intra	rs1672311;rs1298152;rs1281464;rs1296318;rs1297216;rs1281465;3:59666001:A:G;rs1281469;rs1666072;rs1672314;rs138142592;rs1672315;rs1672316;rs1628081;rs1666071;rs1672320;rs1616465;rs1672321;rs1080161;rs6446076;rs6446077:59677100:G:A;rs2886782:59677938:C:T;rs7635981;rs1542214:59678802:G:T;rs2166792	NA	0
1	3:59640001-59680000	3:60960001-61000000	1.86185e-29	HiC	GSE87112	Mesenchymal_Stem_Cell	intra	rs1672311;rs1298152;rs1281464;rs1296318;rs1297216;rs1281465;3:59666001:A:G;rs1281469;rs1666072;rs1672314;rs138142592;rs1672315;rs1672316;rs1628081;rs1666071;rs1672320;rs1616465;rs1672321;rs1080161;rs6446076;rs6446077:59677100:G:A;rs2886782:59677938:C:T;rs7635981;rs1542214:59678802:G:T;rs2166792	NA	0
1	3:59640001-59680000	3:61000001-61040000	5.89689e-10	HiC	GSE87112	Mesenchymal_Stem_Cell	intra	rs1672311;rs1298152;rs1281464;rs1296318;rs1297216;rs1281465;3:59666001:A:G;rs1281469;rs1666072;rs1672314;rs138142592;rs1672315;rs1672316;rs1628081;rs1666071;rs1672320;rs1616465;rs1672321;rs1080161;rs6446076;rs6446077:59677100:G:A;rs2886782:59677938:C:T;rs7635981;rs1542214:59678802:G:T;rs2166792	NA	0
1	3:59640001-59680000	3:61040001-61080000	3.92096e-25	HiC	GSE87112	Mesenchymal_Stem_Cell	intra	rs1672311;rs1298152;rs1281464;rs1296318;rs1297216;rs1281465;3:59666001:A:G;rs1281469;rs1666072;rs1672314;rs138142592;rs1672315;rs1672316;rs1628081;rs1666071;rs1672320;rs1616465;rs1672321;rs1080161;rs6446076;rs6446077:59677100:G:A;rs2886782:59677938:C:T;rs7635981;rs1542214:59678802:G:T;rs2166792	NA	0
1	3:59640001-59680000	3:61080001-61120000	4.22388e-11	HiC	GSE87112	Mesenchymal_Stem_Cell	intra	rs1672311;rs1298152;rs1281464;rs1296318;rs1297216;rs1281465;3:59666001:A:G;rs1281469;rs1666072;rs1672314;rs138142592;rs1672315;rs1672316;rs1628081;rs1666071;rs1672320;rs1616465;rs1672321;rs1080161;rs6446076;rs6446077:59677100:G:A;rs2886782:59677938:C:T;rs7635981;rs1542214:59678802:G:T;rs2166792	NA	0
1	3:59640001-59680000	3:61120001-61160000	9.91342e-10	HiC	GSE87112	Mesenchymal_Stem_Cell	intra	rs1672311;rs1298152;rs1281464;rs1296318;rs1297216;rs1281465;3:59666001:A:G;rs1281469;rs1666072;rs1672314;rs138142592;rs1672315;rs1672316;rs1628081;rs1666071;rs1672320;rs1616465;rs1672321;rs1080161;rs6446076;rs6446077:59677100:G:A;rs2886782:59677938:C:T;rs7635981;rs1542214:59678802:G:T;rs2166792	NA	0
1	3:59640001-59680000	3:61160001-61200000	2.36561e-14	HiC	GSE87112	Mesenchymal_Stem_Cell	intra	rs1672311;rs1298152;rs1281464;rs1296318;rs1297216;rs1281465;3:59666001:A:G;rs1281469;rs1666072;rs1672314;rs138142592;rs1672315;rs1672316;rs1628081;rs1666071;rs1672320;rs1616465;rs1672321;rs1080161;rs6446076;rs6446077:59677100:G:A;rs2886782:59677938:C:T;rs7635981;rs1542214:59678802:G:T;rs2166792	NA	0
1	3:59640001-59680000	3:61200001-61240000	1.79839e-18	HiC	GSE87112	Mesenchymal_Stem_Cell	intra	rs1672311;rs1298152;rs1281464;rs1296318;rs1297216;rs1281465;3:59666001:A:G;rs1281469;rs1666072;rs1672314;rs138142592;rs1672315;rs1672316;rs1628081;rs1666071;rs1672320;rs1616465;rs1672321;rs1080161;rs6446076;rs6446077:59677100:G:A;rs2886782:59677938:C:T;rs7635981;rs1542214:59678802:G:T;rs2166792	ENSG00000189283	1
1	3:59640001-59680000	3:61240001-61280000	2.08155e-37	HiC	GSE87112	Mesenchymal_Stem_Cell	intra	rs1672311;rs1298152;rs1281464;rs1296318;rs1297216;rs1281465;3:59666001:A:G;rs1281469;rs1666072;rs1672314;rs138142592;rs1672315;rs1672316;rs1628081;rs1666071;rs1672320;rs1616465;rs1672321;rs1080161;rs6446076;rs6446077:59677100:G:A;rs2886782:59677938:C:T;rs7635981;rs1542214:59678802:G:T;rs2166792	NA	0
1	3:59640001-59680000	3:61280001-61320000	9.40228e-24	HiC	GSE87112	Mesenchymal_Stem_Cell	intra	rs1672311;rs1298152;rs1281464;rs1296318;rs1297216;rs1281465;3:59666001:A:G;rs1281469;rs1666072;rs1672314;rs138142592;rs1672315;rs1672316;rs1628081;rs1666071;rs1672320;rs1616465;rs1672321;rs1080161;rs6446076;rs6446077:59677100:G:A;rs2886782:59677938:C:T;rs7635981;rs1542214:59678802:G:T;rs2166792	NA	0
1	3:59640001-59680000	3:61320001-61360000	5.34051e-28	HiC	GSE87112	Mesenchymal_Stem_Cell	intra	rs1672311;rs1298152;rs1281464;rs1296318;rs1297216;rs1281465;3:59666001:A:G;rs1281469;rs1666072;rs1672314;rs138142592;rs1672315;rs1672316;rs1628081;rs1666071;rs1672320;rs1616465;rs1672321;rs1080161;rs6446076;rs6446077:59677100:G:A;rs2886782:59677938:C:T;rs7635981;rs1542214:59678802:G:T;rs2166792	NA	0
1	3:59640001-59680000	3:61400001-61440000	3.94221e-17	HiC	GSE87112	Mesenchymal_Stem_Cell	intra	rs1672311;rs1298152;rs1281464;rs1296318;rs1297216;rs1281465;3:59666001:A:G;rs1281469;rs1666072;rs1672314;rs138142592;rs1672315;rs1672316;rs1628081;rs1666071;rs1672320;rs1616465;rs1672321;rs1080161;rs6446076;rs6446077:59677100:G:A;rs2886782:59677938:C:T;rs7635981;rs1542214:59678802:G:T;rs2166792	NA	0
1	3:59640001-59680000	3:61440001-61480000	5.43879e-17	HiC	GSE87112	Mesenchymal_Stem_Cell	intra	rs1672311;rs1298152;rs1281464;rs1296318;rs1297216;rs1281465;3:59666001:A:G;rs1281469;rs1666072;rs1672314;rs138142592;rs1672315;rs1672316;rs1628081;rs1666071;rs1672320;rs1616465;rs1672321;rs1080161;rs6446076;rs6446077:59677100:G:A;rs2886782:59677938:C:T;rs7635981;rs1542214:59678802:G:T;rs2166792	NA	0
1	3:59640001-59680000	3:61480001-61520000	2.15922e-09	HiC	GSE87112	Mesenchymal_Stem_Cell	intra	rs1672311;rs1298152;rs1281464;rs1296318;rs1297216;rs1281465;3:59666001:A:G;rs1281469;rs1666072;rs1672314;rs138142592;rs1672315;rs1672316;rs1628081;rs1666071;rs1672320;rs1616465;rs1672321;rs1080161;rs6446076;rs6446077:59677100:G:A;rs2886782:59677938:C:T;rs7635981;rs1542214:59678802:G:T;rs2166792	NA	0
1	3:59640001-59680000	3:61600001-61640000	2.74695e-24	HiC	GSE87112	Mesenchymal_Stem_Cell	intra	rs1672311;rs1298152;rs1281464;rs1296318;rs1297216;rs1281465;3:59666001:A:G;rs1281469;rs1666072;rs1672314;rs138142592;rs1672315;rs1672316;rs1628081;rs1666071;rs1672320;rs1616465;rs1672321;rs1080161;rs6446076;rs6446077:59677100:G:A;rs2886782:59677938:C:T;rs7635981;rs1542214:59678802:G:T;rs2166792	NA	0
1	3:59640001-59680000	3:61640001-61680000	9.46536e-13	HiC	GSE87112	Mesenchymal_Stem_Cell	intra	rs1672311;rs1298152;rs1281464;rs1296318;rs1297216;rs1281465;3:59666001:A:G;rs1281469;rs1666072;rs1672314;rs138142592;rs1672315;rs1672316;rs1628081;rs1666071;rs1672320;rs1616465;rs1672321;rs1080161;rs6446076;rs6446077:59677100:G:A;rs2886782:59677938:C:T;rs7635981;rs1542214:59678802:G:T;rs2166792	NA	0
1	3:59640001-59680000	3:61720001-61760000	1.08669e-12	HiC	GSE87112	Mesenchymal_Stem_Cell	intra	rs1672311;rs1298152;rs1281464;rs1296318;rs1297216;rs1281465;3:59666001:A:G;rs1281469;rs1666072;rs1672314;rs138142592;rs1672315;rs1672316;rs1628081;rs1666071;rs1672320;rs1616465;rs1672321;rs1080161;rs6446076;rs6446077:59677100:G:A;rs2886782:59677938:C:T;rs7635981;rs1542214:59678802:G:T;rs2166792	ENSG00000252420:ENSG00000226360	1
1	3:59640001-59680000	3:61760001-61800000	1.83066e-07	HiC	GSE87112	Mesenchymal_Stem_Cell	intra	rs1672311;rs1298152;rs1281464;rs1296318;rs1297216;rs1281465;3:59666001:A:G;rs1281469;rs1666072;rs1672314;rs138142592;rs1672315;rs1672316;rs1628081;rs1666071;rs1672320;rs1616465;rs1672321;rs1080161;rs6446076;rs6446077:59677100:G:A;rs2886782:59677938:C:T;rs7635981;rs1542214:59678802:G:T;rs2166792	NA	0
1	3:59640001-59680000	3:61800001-61840000	2.08658e-14	HiC	GSE87112	Mesenchymal_Stem_Cell	intra	rs1672311;rs1298152;rs1281464;rs1296318;rs1297216;rs1281465;3:59666001:A:G;rs1281469;rs1666072;rs1672314;rs138142592;rs1672315;rs1672316;rs1628081;rs1666071;rs1672320;rs1616465;rs1672321;rs1080161;rs6446076;rs6446077:59677100:G:A;rs2886782:59677938:C:T;rs7635981;rs1542214:59678802:G:T;rs2166792	NA	0
1	3:59640001-59680000	3:61840001-61880000	1.83762e-36	HiC	GSE87112	Mesenchymal_Stem_Cell	intra	rs1672311;rs1298152;rs1281464;rs1296318;rs1297216;rs1281465;3:59666001:A:G;rs1281469;rs1666072;rs1672314;rs138142592;rs1672315;rs1672316;rs1628081;rs1666071;rs1672320;rs1616465;rs1672321;rs1080161;rs6446076;rs6446077:59677100:G:A;rs2886782:59677938:C:T;rs7635981;rs1542214:59678802:G:T;rs2166792	NA	0
1	3:59640001-59680000	3:61880001-61920000	3.04627e-14	HiC	GSE87112	Mesenchymal_Stem_Cell	intra	rs1672311;rs1298152;rs1281464;rs1296318;rs1297216;rs1281465;3:59666001:A:G;rs1281469;rs1666072;rs1672314;rs138142592;rs1672315;rs1672316;rs1628081;rs1666071;rs1672320;rs1616465;rs1672321;rs1080161;rs6446076;rs6446077:59677100:G:A;rs2886782:59677938:C:T;rs7635981;rs1542214:59678802:G:T;rs2166792	NA	0
1	3:59640001-59680000	3:61920001-61960000	1.3173e-08	HiC	GSE87112	Mesenchymal_Stem_Cell	intra	rs1672311;rs1298152;rs1281464;rs1296318;rs1297216;rs1281465;3:59666001:A:G;rs1281469;rs1666072;rs1672314;rs138142592;rs1672315;rs1672316;rs1628081;rs1666071;rs1672320;rs1616465;rs1672321;rs1080161;rs6446076;rs6446077:59677100:G:A;rs2886782:59677938:C:T;rs7635981;rs1542214:59678802:G:T;rs2166792	NA	0
1	3:59640001-59680000	3:61960001-62000000	3.82606e-20	HiC	GSE87112	Mesenchymal_Stem_Cell	intra	rs1672311;rs1298152;rs1281464;rs1296318;rs1297216;rs1281465;3:59666001:A:G;rs1281469;rs1666072;rs1672314;rs138142592;rs1672315;rs1672316;rs1628081;rs1666071;rs1672320;rs1616465;rs1672321;rs1080161;rs6446076;rs6446077:59677100:G:A;rs2886782:59677938:C:T;rs7635981;rs1542214:59678802:G:T;rs2166792	NA	0
1	3:59640001-59680000	3:62000001-62040000	1.07606e-19	HiC	GSE87112	Mesenchymal_Stem_Cell	intra	rs1672311;rs1298152;rs1281464;rs1296318;rs1297216;rs1281465;3:59666001:A:G;rs1281469;rs1666072;rs1672314;rs138142592;rs1672315;rs1672316;rs1628081;rs1666071;rs1672320;rs1616465;rs1672321;rs1080161;rs6446076;rs6446077:59677100:G:A;rs2886782:59677938:C:T;rs7635981;rs1542214:59678802:G:T;rs2166792	NA	0
1	3:59640001-59680000	3:62040001-62080000	1.42577e-12	HiC	GSE87112	Mesenchymal_Stem_Cell	intra	rs1672311;rs1298152;rs1281464;rs1296318;rs1297216;rs1281465;3:59666001:A:G;rs1281469;rs1666072;rs1672314;rs138142592;rs1672315;rs1672316;rs1628081;rs1666071;rs1672320;rs1616465;rs1672321;rs1080161;rs6446076;rs6446077:59677100:G:A;rs2886782:59677938:C:T;rs7635981;rs1542214:59678802:G:T;rs2166792	NA	0
1	3:59640001-59680000	3:62120001-62160000	4.24854e-29	HiC	GSE87112	Mesenchymal_Stem_Cell	intra	rs1672311;rs1298152;rs1281464;rs1296318;rs1297216;rs1281465;3:59666001:A:G;rs1281469;rs1666072;rs1672314;rs138142592;rs1672315;rs1672316;rs1628081;rs1666071;rs1672320;rs1616465;rs1672321;rs1080161;rs6446076;rs6446077:59677100:G:A;rs2886782:59677938:C:T;rs7635981;rs1542214:59678802:G:T;rs2166792	NA	0
1	3:59640001-59680000	3:62160001-62200000	6.49639e-18	HiC	GSE87112	Mesenchymal_Stem_Cell	intra	rs1672311;rs1298152;rs1281464;rs1296318;rs1297216;rs1281465;3:59666001:A:G;rs1281469;rs1666072;rs1672314;rs138142592;rs1672315;rs1672316;rs1628081;rs1666071;rs1672320;rs1616465;rs1672321;rs1080161;rs6446076;rs6446077:59677100:G:A;rs2886782:59677938:C:T;rs7635981;rs1542214:59678802:G:T;rs2166792	NA	0
1	3:59640001-59680000	3:62200001-62240000	1.37506e-26	HiC	GSE87112	Mesenchymal_Stem_Cell	intra	rs1672311;rs1298152;rs1281464;rs1296318;rs1297216;rs1281465;3:59666001:A:G;rs1281469;rs1666072;rs1672314;rs138142592;rs1672315;rs1672316;rs1628081;rs1666071;rs1672320;rs1616465;rs1672321;rs1080161;rs6446076;rs6446077:59677100:G:A;rs2886782:59677938:C:T;rs7635981;rs1542214:59678802:G:T;rs2166792	NA	0
1	3:59640001-59680000	3:62240001-62280000	3.11638e-19	HiC	GSE87112	Mesenchymal_Stem_Cell	intra	rs1672311;rs1298152;rs1281464;rs1296318;rs1297216;rs1281465;3:59666001:A:G;rs1281469;rs1666072;rs1672314;rs138142592;rs1672315;rs1672316;rs1628081;rs1666071;rs1672320;rs1616465;rs1672321;rs1080161;rs6446076;rs6446077:59677100:G:A;rs2886782:59677938:C:T;rs7635981;rs1542214:59678802:G:T;rs2166792	NA	0
1	3:59640001-59680000	3:62280001-62320000	5.13888e-12	HiC	GSE87112	Mesenchymal_Stem_Cell	intra	rs1672311;rs1298152;rs1281464;rs1296318;rs1297216;rs1281465;3:59666001:A:G;rs1281469;rs1666072;rs1672314;rs138142592;rs1672315;rs1672316;rs1628081;rs1666071;rs1672320;rs1616465;rs1672321;rs1080161;rs6446076;rs6446077:59677100:G:A;rs2886782:59677938:C:T;rs7635981;rs1542214:59678802:G:T;rs2166792	ENSG00000114405	1
1	3:59640001-59680000	3:62320001-62360000	1.39126e-07	HiC	GSE87112	Mesenchymal_Stem_Cell	intra	rs1672311;rs1298152;rs1281464;rs1296318;rs1297216;rs1281465;3:59666001:A:G;rs1281469;rs1666072;rs1672314;rs138142592;rs1672315;rs1672316;rs1628081;rs1666071;rs1672320;rs1616465;rs1672321;rs1080161;rs6446076;rs6446077:59677100:G:A;rs2886782:59677938:C:T;rs7635981;rs1542214:59678802:G:T;rs2166792	ENSG00000241472:ENSG00000153266	1
1	3:59640001-59680000	3:62360001-62400000	8.55076e-08	HiC	GSE87112	Mesenchymal_Stem_Cell	intra	rs1672311;rs1298152;rs1281464;rs1296318;rs1297216;rs1281465;3:59666001:A:G;rs1281469;rs1666072;rs1672314;rs138142592;rs1672315;rs1672316;rs1628081;rs1666071;rs1672320;rs1616465;rs1672321;rs1080161;rs6446076;rs6446077:59677100:G:A;rs2886782:59677938:C:T;rs7635981;rs1542214:59678802:G:T;rs2166792	ENSG00000153266	1
1	3:59640001-59680000	3:62520001-62560000	2.44541e-08	HiC	GSE87112	Mesenchymal_Stem_Cell	intra	rs1672311;rs1298152;rs1281464;rs1296318;rs1297216;rs1281465;3:59666001:A:G;rs1281469;rs1666072;rs1672314;rs138142592;rs1672315;rs1672316;rs1628081;rs1666071;rs1672320;rs1616465;rs1672321;rs1080161;rs6446076;rs6446077:59677100:G:A;rs2886782:59677938:C:T;rs7635981;rs1542214:59678802:G:T;rs2166792	NA	0
1	3:59640001-59680000	3:62640001-62680000	9.15392e-08	HiC	GSE87112	Mesenchymal_Stem_Cell	intra	rs1672311;rs1298152;rs1281464;rs1296318;rs1297216;rs1281465;3:59666001:A:G;rs1281469;rs1666072;rs1672314;rs138142592;rs1672315;rs1672316;rs1628081;rs1666071;rs1672320;rs1616465;rs1672321;rs1080161;rs6446076;rs6446077:59677100:G:A;rs2886782:59677938:C:T;rs7635981;rs1542214:59678802:G:T;rs2166792	NA	0
1	3:59680001-59720000	3:59720001-59760000	2.18181e-32	HiC	GSE87112	Mesenchymal_Stem_Cell	intra	rs6795459;rs1447816:59684754:C:T;rs1374861;rs6446078;rs997346;rs6803290;rs1463399;rs2084378;rs9880086;rs7371972;rs1374853;rs7616008;rs1823229	NA	0
1	3:59680001-59720000	3:59800001-59840000	8.2971e-12	HiC	GSE87112	Mesenchymal_Stem_Cell	intra	rs6795459;rs1447816:59684754:C:T;rs1374861;rs6446078;rs997346;rs6803290;rs1463399;rs2084378;rs9880086;rs7371972;rs1374853;rs7616008;rs1823229	NA	0
1	3:59680001-59720000	3:60200001-60240000	2.72883e-16	HiC	GSE87112	Mesenchymal_Stem_Cell	intra	rs6795459;rs1447816:59684754:C:T;rs1374861;rs6446078;rs997346;rs6803290;rs1463399;rs2084378;rs9880086;rs7371972;rs1374853;rs7616008;rs1823229	NA	0
1	3:59680001-59720000	3:60960001-61000000	7.08651e-13	HiC	GSE87112	Mesenchymal_Stem_Cell	intra	rs6795459;rs1447816:59684754:C:T;rs1374861;rs6446078;rs997346;rs6803290;rs1463399;rs2084378;rs9880086;rs7371972;rs1374853;rs7616008;rs1823229	NA	0
1	3:59680001-59720000	3:61320001-61360000	1.26273e-10	HiC	GSE87112	Mesenchymal_Stem_Cell	intra	rs6795459;rs1447816:59684754:C:T;rs1374861;rs6446078;rs997346;rs6803290;rs1463399;rs2084378;rs9880086;rs7371972;rs1374853;rs7616008;rs1823229	NA	0
1	3:59680001-59720000	3:62200001-62240000	7.80399e-16	HiC	GSE87112	Mesenchymal_Stem_Cell	intra	rs6795459;rs1447816:59684754:C:T;rs1374861;rs6446078;rs997346;rs6803290;rs1463399;rs2084378;rs9880086;rs7371972;rs1374853;rs7616008;rs1823229	NA	0
2	6:69520001-69560000	6:70800001-70840000	1.64081e-17	HiC	GSE87112	Mesenchymal_Stem_Cell	intra	6:69558987:A:G	ENSG00000216365	1
2	6:69520001-69560000	6:70840001-70880000	1.04562e-15	HiC	GSE87112	Mesenchymal_Stem_Cell	intra	6:69558987:A:G	NA	0
2	6:69560001-69600000	6:70040001-70080000	2.60018e-09	HiC	GSE87112	Mesenchymal_Stem_Cell	intra	rs13208283;rs13201645	NA	0
2	6:69560001-69600000	6:70360001-70400000	3.92616e-07	HiC	GSE87112	Mesenchymal_Stem_Cell	intra	rs13208283;rs13201645	NA	0
2	6:69560001-69600000	6:70400001-70440000	1.52978e-07	HiC	GSE87112	Mesenchymal_Stem_Cell	intra	rs13208283;rs13201645	ENSG00000219085	1
2	6:69560001-69600000	6:70440001-70480000	1.73197e-18	HiC	GSE87112	Mesenchymal_Stem_Cell	intra	rs13208283;rs13201645	ENSG00000219881	1
2	6:69560001-69600000	6:70560001-70600000	1.40413e-07	HiC	GSE87112	Mesenchymal_Stem_Cell	intra	rs13208283;rs13201645	ENSG00000082293	1
2	6:69560001-69600000	6:70680001-70720000	1.11885e-11	HiC	GSE87112	Mesenchymal_Stem_Cell	intra	rs13208283;rs13201645	NA	0
2	6:69560001-69600000	6:70760001-70800000	2.43535e-12	HiC	GSE87112	Mesenchymal_Stem_Cell	intra	rs13208283;rs13201645	NA	0
2	6:69560001-69600000	6:70800001-70840000	1.3954e-65	HiC	GSE87112	Mesenchymal_Stem_Cell	intra	rs13208283;rs13201645	ENSG00000216365	1
2	6:69560001-69600000	6:70840001-70880000	6.1077e-39	HiC	GSE87112	Mesenchymal_Stem_Cell	intra	rs13208283;rs13201645	NA	0
2	6:69560001-69600000	6:70880001-70920000	2.08378e-07	HiC	GSE87112	Mesenchymal_Stem_Cell	intra	rs13208283;rs13201645	NA	0
2	6:69560001-69600000	6:70920001-70960000	2.20361e-13	HiC	GSE87112	Mesenchymal_Stem_Cell	intra	rs13208283;rs13201645	ENSG00000253809	1
2	6:69600001-69640000	6:69640001-69680000	3.56343e-12	HiC	GSE87112	Mesenchymal_Stem_Cell	intra	rs13204994;rs568144441	NA	0
2	6:69600001-69640000	6:69840001-69880000	3.61975e-10	HiC	GSE87112	Mesenchymal_Stem_Cell	intra	rs13204994;rs568144441	NA	0
2	6:69600001-69640000	6:69960001-70000000	5.65573e-11	HiC	GSE87112	Mesenchymal_Stem_Cell	intra	rs13204994;rs568144441	NA	0
2	6:69600001-69640000	6:70240001-70280000	1.63978e-08	HiC	GSE87112	Mesenchymal_Stem_Cell	intra	rs13204994;rs568144441	NA	0
2	6:69600001-69640000	6:70360001-70400000	4.52393e-16	HiC	GSE87112	Mesenchymal_Stem_Cell	intra	rs13204994;rs568144441	NA	0
2	6:69600001-69640000	6:70400001-70440000	7.4921e-11	HiC	GSE87112	Mesenchymal_Stem_Cell	intra	rs13204994;rs568144441	ENSG00000219085	1
2	6:69600001-69640000	6:70440001-70480000	4.70832e-24	HiC	GSE87112	Mesenchymal_Stem_Cell	intra	rs13204994;rs568144441	ENSG00000219881	1
2	6:69600001-69640000	6:70640001-70680000	1.34802e-08	HiC	GSE87112	Mesenchymal_Stem_Cell	intra	rs13204994;rs568144441	NA	0
2	6:69600001-69640000	6:70680001-70720000	1.1151e-09	HiC	GSE87112	Mesenchymal_Stem_Cell	intra	rs13204994;rs568144441	NA	0
2	6:69600001-69640000	6:70720001-70760000	4.08668e-22	HiC	GSE87112	Mesenchymal_Stem_Cell	intra	rs13204994;rs568144441	NA	0
2	6:69600001-69640000	6:70760001-70800000	7.3837e-14	HiC	GSE87112	Mesenchymal_Stem_Cell	intra	rs13204994;rs568144441	NA	0
2	6:69600001-69640000	6:70800001-70840000	2.98488e-56	HiC	GSE87112	Mesenchymal_Stem_Cell	intra	rs13204994;rs568144441	ENSG00000216365	1
2	6:69600001-69640000	6:70840001-70880000	9.4874e-50	HiC	GSE87112	Mesenchymal_Stem_Cell	intra	rs13204994;rs568144441	NA	0
2	6:69600001-69640000	6:70880001-70920000	5.6558e-17	HiC	GSE87112	Mesenchymal_Stem_Cell	intra	rs13204994;rs568144441	NA	0
2	6:69600001-69640000	6:70920001-70960000	2.42333e-10	HiC	GSE87112	Mesenchymal_Stem_Cell	intra	rs13204994;rs568144441	ENSG00000253809	1
2	6:69640001-69680000	6:69720001-69760000	1.00534e-09	HiC	GSE87112	Mesenchymal_Stem_Cell	intra	rs13191240;rs34617600;rs3798978:69678213:C:G	NA	0
2	6:69640001-69680000	6:69760001-69800000	2.94402e-10	HiC	GSE87112	Mesenchymal_Stem_Cell	intra	rs13191240;rs34617600;rs3798978:69678213:C:G	NA	0
2	6:69640001-69680000	6:69840001-69880000	1.56304e-12	HiC	GSE87112	Mesenchymal_Stem_Cell	intra	rs13191240;rs34617600;rs3798978:69678213:C:G	NA	0
2	6:69640001-69680000	6:69960001-70000000	1.37696e-21	HiC	GSE87112	Mesenchymal_Stem_Cell	intra	rs13191240;rs34617600;rs3798978:69678213:C:G	NA	0
2	6:69640001-69680000	6:70040001-70080000	7.88183e-10	HiC	GSE87112	Mesenchymal_Stem_Cell	intra	rs13191240;rs34617600;rs3798978:69678213:C:G	NA	0
2	6:69640001-69680000	6:70240001-70280000	5.14492e-09	HiC	GSE87112	Mesenchymal_Stem_Cell	intra	rs13191240;rs34617600;rs3798978:69678213:C:G	NA	0
2	6:69640001-69680000	6:70280001-70320000	4.32308e-10	HiC	GSE87112	Mesenchymal_Stem_Cell	intra	rs13191240;rs34617600;rs3798978:69678213:C:G	NA	0
2	6:69640001-69680000	6:70360001-70400000	1.72025e-18	HiC	GSE87112	Mesenchymal_Stem_Cell	intra	rs13191240;rs34617600;rs3798978:69678213:C:G	NA	0
2	6:69640001-69680000	6:70400001-70440000	1.21508e-30	HiC	GSE87112	Mesenchymal_Stem_Cell	intra	rs13191240;rs34617600;rs3798978:69678213:C:G	ENSG00000219085	1
2	6:69640001-69680000	6:70440001-70480000	4.57618e-25	HiC	GSE87112	Mesenchymal_Stem_Cell	intra	rs13191240;rs34617600;rs3798978:69678213:C:G	ENSG00000219881	1
2	6:69640001-69680000	6:70480001-70520000	7.17724e-09	HiC	GSE87112	Mesenchymal_Stem_Cell	intra	rs13191240;rs34617600;rs3798978:69678213:C:G	ENSG00000168216	1
2	6:69640001-69680000	6:70520001-70560000	2.68483e-15	HiC	GSE87112	Mesenchymal_Stem_Cell	intra	rs13191240;rs34617600;rs3798978:69678213:C:G	NA	0
2	6:69640001-69680000	6:70560001-70600000	7.63616e-17	HiC	GSE87112	Mesenchymal_Stem_Cell	intra	rs13191240;rs34617600;rs3798978:69678213:C:G	ENSG00000082293	1
2	6:69640001-69680000	6:70600001-70640000	6.02754e-07	HiC	GSE87112	Mesenchymal_Stem_Cell	intra	rs13191240;rs34617600;rs3798978:69678213:C:G	NA	0
2	6:69640001-69680000	6:70640001-70680000	9.07475e-12	HiC	GSE87112	Mesenchymal_Stem_Cell	intra	rs13191240;rs34617600;rs3798978:69678213:C:G	NA	0
2	6:69640001-69680000	6:70680001-70720000	1.2994e-24	HiC	GSE87112	Mesenchymal_Stem_Cell	intra	rs13191240;rs34617600;rs3798978:69678213:C:G	NA	0
2	6:69640001-69680000	6:70720001-70760000	8.38628e-25	HiC	GSE87112	Mesenchymal_Stem_Cell	intra	rs13191240;rs34617600;rs3798978:69678213:C:G	NA	0
2	6:69640001-69680000	6:70760001-70800000	1.58991e-25	HiC	GSE87112	Mesenchymal_Stem_Cell	intra	rs13191240;rs34617600;rs3798978:69678213:C:G	NA	0
2	6:69640001-69680000	6:70800001-70840000	2.05105e-110	HiC	GSE87112	Mesenchymal_Stem_Cell	intra	rs13191240;rs34617600;rs3798978:69678213:C:G	ENSG00000216365	1
2	6:69640001-69680000	6:70840001-70880000	2.26126e-63	HiC	GSE87112	Mesenchymal_Stem_Cell	intra	rs13191240;rs34617600;rs3798978:69678213:C:G	NA	0
2	6:69640001-69680000	6:70880001-70920000	1.31153e-16	HiC	GSE87112	Mesenchymal_Stem_Cell	intra	rs13191240;rs34617600;rs3798978:69678213:C:G	NA	0
2	6:69640001-69680000	6:70920001-70960000	2.10687e-15	HiC	GSE87112	Mesenchymal_Stem_Cell	intra	rs13191240;rs34617600;rs3798978:69678213:C:G	ENSG00000253809	1
2	6:69680001-69720000	6:70360001-70400000	2.86664e-13	HiC	GSE87112	Mesenchymal_Stem_Cell	intra	rs3798980;rs34526480:69684542:A:G;rs13191706:69686817:A:G;rs13194716:69686889:A:G;rs71555397:69690915:T:G;rs34470831;rs202015588	NA	0
2	6:69680001-69720000	6:70400001-70440000	1.06128e-14	HiC	GSE87112	Mesenchymal_Stem_Cell	intra	rs3798980;rs34526480:69684542:A:G;rs13191706:69686817:A:G;rs13194716:69686889:A:G;rs71555397:69690915:T:G;rs34470831;rs202015588	ENSG00000219085	1
2	6:69680001-69720000	6:70440001-70480000	8.1283e-15	HiC	GSE87112	Mesenchymal_Stem_Cell	intra	rs3798980;rs34526480:69684542:A:G;rs13191706:69686817:A:G;rs13194716:69686889:A:G;rs71555397:69690915:T:G;rs34470831;rs202015588	ENSG00000219881	1
2	6:69680001-69720000	6:70800001-70840000	5.87349e-31	HiC	GSE87112	Mesenchymal_Stem_Cell	intra	rs3798980;rs34526480:69684542:A:G;rs13191706:69686817:A:G;rs13194716:69686889:A:G;rs71555397:69690915:T:G;rs34470831;rs202015588	ENSG00000216365	1
2	6:69680001-69720000	6:70840001-70880000	8.0016e-27	HiC	GSE87112	Mesenchymal_Stem_Cell	intra	rs3798980;rs34526480:69684542:A:G;rs13191706:69686817:A:G;rs13194716:69686889:A:G;rs71555397:69690915:T:G;rs34470831;rs202015588	NA	0
2	6:69720001-69760000	6:69760001-69800000	2.63046e-36	HiC	GSE87112	Mesenchymal_Stem_Cell	intra	rs3799007:69723045:T:C;rs117667441:69731898:C:T;rs80164607:69737887:C:T;rs117271109;rs532909476;rs79911876:69743496:C:T;rs75556966:69746343:A:T;rs74802157:69748723:G:T;rs118099456:69750540:T:G	NA	0
2	6:69720001-69760000	6:69840001-69880000	2.83476e-13	HiC	GSE87112	Mesenchymal_Stem_Cell	intra	rs3799007:69723045:T:C;rs117667441:69731898:C:T;rs80164607:69737887:C:T;rs117271109;rs532909476;rs79911876:69743496:C:T;rs75556966:69746343:A:T;rs74802157:69748723:G:T;rs118099456:69750540:T:G	NA	0
2	6:69720001-69760000	6:69920001-69960000	8.31029e-12	HiC	GSE87112	Mesenchymal_Stem_Cell	intra	rs3799007:69723045:T:C;rs117667441:69731898:C:T;rs80164607:69737887:C:T;rs117271109;rs532909476;rs79911876:69743496:C:T;rs75556966:69746343:A:T;rs74802157:69748723:G:T;rs118099456:69750540:T:G	ENSG00000265498	1
2	6:69720001-69760000	6:69960001-70000000	8.2777e-25	HiC	GSE87112	Mesenchymal_Stem_Cell	intra	rs3799007:69723045:T:C;rs117667441:69731898:C:T;rs80164607:69737887:C:T;rs117271109;rs532909476;rs79911876:69743496:C:T;rs75556966:69746343:A:T;rs74802157:69748723:G:T;rs118099456:69750540:T:G	NA	0
2	6:69720001-69760000	6:70000001-70040000	5.5865e-08	HiC	GSE87112	Mesenchymal_Stem_Cell	intra	rs3799007:69723045:T:C;rs117667441:69731898:C:T;rs80164607:69737887:C:T;rs117271109;rs532909476;rs79911876:69743496:C:T;rs75556966:69746343:A:T;rs74802157:69748723:G:T;rs118099456:69750540:T:G	NA	0
2	6:69720001-69760000	6:70040001-70080000	9.32792e-15	HiC	GSE87112	Mesenchymal_Stem_Cell	intra	rs3799007:69723045:T:C;rs117667441:69731898:C:T;rs80164607:69737887:C:T;rs117271109;rs532909476;rs79911876:69743496:C:T;rs75556966:69746343:A:T;rs74802157:69748723:G:T;rs118099456:69750540:T:G	NA	0
2	6:69720001-69760000	6:70240001-70280000	1.40359e-14	HiC	GSE87112	Mesenchymal_Stem_Cell	intra	rs3799007:69723045:T:C;rs117667441:69731898:C:T;rs80164607:69737887:C:T;rs117271109;rs532909476;rs79911876:69743496:C:T;rs75556966:69746343:A:T;rs74802157:69748723:G:T;rs118099456:69750540:T:G	NA	0
2	6:69720001-69760000	6:70280001-70320000	1.27004e-09	HiC	GSE87112	Mesenchymal_Stem_Cell	intra	rs3799007:69723045:T:C;rs117667441:69731898:C:T;rs80164607:69737887:C:T;rs117271109;rs532909476;rs79911876:69743496:C:T;rs75556966:69746343:A:T;rs74802157:69748723:G:T;rs118099456:69750540:T:G	NA	0
2	6:69720001-69760000	6:70360001-70400000	4.29121e-40	HiC	GSE87112	Mesenchymal_Stem_Cell	intra	rs3799007:69723045:T:C;rs117667441:69731898:C:T;rs80164607:69737887:C:T;rs117271109;rs532909476;rs79911876:69743496:C:T;rs75556966:69746343:A:T;rs74802157:69748723:G:T;rs118099456:69750540:T:G	NA	0
2	6:69720001-69760000	6:70400001-70440000	5.60327e-31	HiC	GSE87112	Mesenchymal_Stem_Cell	intra	rs3799007:69723045:T:C;rs117667441:69731898:C:T;rs80164607:69737887:C:T;rs117271109;rs532909476;rs79911876:69743496:C:T;rs75556966:69746343:A:T;rs74802157:69748723:G:T;rs118099456:69750540:T:G	ENSG00000219085	1
2	6:69720001-69760000	6:70440001-70480000	7.78608e-33	HiC	GSE87112	Mesenchymal_Stem_Cell	intra	rs3799007:69723045:T:C;rs117667441:69731898:C:T;rs80164607:69737887:C:T;rs117271109;rs532909476;rs79911876:69743496:C:T;rs75556966:69746343:A:T;rs74802157:69748723:G:T;rs118099456:69750540:T:G	ENSG00000219881	1
2	6:69720001-69760000	6:70480001-70520000	2.84235e-07	HiC	GSE87112	Mesenchymal_Stem_Cell	intra	rs3799007:69723045:T:C;rs117667441:69731898:C:T;rs80164607:69737887:C:T;rs117271109;rs532909476;rs79911876:69743496:C:T;rs75556966:69746343:A:T;rs74802157:69748723:G:T;rs118099456:69750540:T:G	ENSG00000168216	1
2	6:69720001-69760000	6:70520001-70560000	5.78675e-14	HiC	GSE87112	Mesenchymal_Stem_Cell	intra	rs3799007:69723045:T:C;rs117667441:69731898:C:T;rs80164607:69737887:C:T;rs117271109;rs532909476;rs79911876:69743496:C:T;rs75556966:69746343:A:T;rs74802157:69748723:G:T;rs118099456:69750540:T:G	NA	0
2	6:69720001-69760000	6:70560001-70600000	2.03019e-11	HiC	GSE87112	Mesenchymal_Stem_Cell	intra	rs3799007:69723045:T:C;rs117667441:69731898:C:T;rs80164607:69737887:C:T;rs117271109;rs532909476;rs79911876:69743496:C:T;rs75556966:69746343:A:T;rs74802157:69748723:G:T;rs118099456:69750540:T:G	ENSG00000082293	1
2	6:69720001-69760000	6:70600001-70640000	5.96547e-12	HiC	GSE87112	Mesenchymal_Stem_Cell	intra	rs3799007:69723045:T:C;rs117667441:69731898:C:T;rs80164607:69737887:C:T;rs117271109;rs532909476;rs79911876:69743496:C:T;rs75556966:69746343:A:T;rs74802157:69748723:G:T;rs118099456:69750540:T:G	NA	0
2	6:69720001-69760000	6:70640001-70680000	5.32771e-09	HiC	GSE87112	Mesenchymal_Stem_Cell	intra	rs3799007:69723045:T:C;rs117667441:69731898:C:T;rs80164607:69737887:C:T;rs117271109;rs532909476;rs79911876:69743496:C:T;rs75556966:69746343:A:T;rs74802157:69748723:G:T;rs118099456:69750540:T:G	NA	0
2	6:69720001-69760000	6:70680001-70720000	5.65435e-18	HiC	GSE87112	Mesenchymal_Stem_Cell	intra	rs3799007:69723045:T:C;rs117667441:69731898:C:T;rs80164607:69737887:C:T;rs117271109;rs532909476;rs79911876:69743496:C:T;rs75556966:69746343:A:T;rs74802157:69748723:G:T;rs118099456:69750540:T:G	NA	0
2	6:69720001-69760000	6:70720001-70760000	1.78531e-13	HiC	GSE87112	Mesenchymal_Stem_Cell	intra	rs3799007:69723045:T:C;rs117667441:69731898:C:T;rs80164607:69737887:C:T;rs117271109;rs532909476;rs79911876:69743496:C:T;rs75556966:69746343:A:T;rs74802157:69748723:G:T;rs118099456:69750540:T:G	NA	0
2	6:69720001-69760000	6:70760001-70800000	4.7812e-28	HiC	GSE87112	Mesenchymal_Stem_Cell	intra	rs3799007:69723045:T:C;rs117667441:69731898:C:T;rs80164607:69737887:C:T;rs117271109;rs532909476;rs79911876:69743496:C:T;rs75556966:69746343:A:T;rs74802157:69748723:G:T;rs118099456:69750540:T:G	NA	0
2	6:69720001-69760000	6:70800001-70840000	1.42359e-63	HiC	GSE87112	Mesenchymal_Stem_Cell	intra	rs3799007:69723045:T:C;rs117667441:69731898:C:T;rs80164607:69737887:C:T;rs117271109;rs532909476;rs79911876:69743496:C:T;rs75556966:69746343:A:T;rs74802157:69748723:G:T;rs118099456:69750540:T:G	ENSG00000216365	1
2	6:69720001-69760000	6:70840001-70880000	1.35163e-63	HiC	GSE87112	Mesenchymal_Stem_Cell	intra	rs3799007:69723045:T:C;rs117667441:69731898:C:T;rs80164607:69737887:C:T;rs117271109;rs532909476;rs79911876:69743496:C:T;rs75556966:69746343:A:T;rs74802157:69748723:G:T;rs118099456:69750540:T:G	NA	0
2	6:69720001-69760000	6:70880001-70920000	7.012e-19	HiC	GSE87112	Mesenchymal_Stem_Cell	intra	rs3799007:69723045:T:C;rs117667441:69731898:C:T;rs80164607:69737887:C:T;rs117271109;rs532909476;rs79911876:69743496:C:T;rs75556966:69746343:A:T;rs74802157:69748723:G:T;rs118099456:69750540:T:G	NA	0
2	6:69720001-69760000	6:70920001-70960000	7.78416e-19	HiC	GSE87112	Mesenchymal_Stem_Cell	intra	rs3799007:69723045:T:C;rs117667441:69731898:C:T;rs80164607:69737887:C:T;rs117271109;rs532909476;rs79911876:69743496:C:T;rs75556966:69746343:A:T;rs74802157:69748723:G:T;rs118099456:69750540:T:G	ENSG00000253809	1
2	6:69720001-69760000	6:71600001-71640000	1.32388e-07	HiC	GSE87112	Mesenchymal_Stem_Cell	intra	rs3799007:69723045:T:C;rs117667441:69731898:C:T;rs80164607:69737887:C:T;rs117271109;rs532909476;rs79911876:69743496:C:T;rs75556966:69746343:A:T;rs74802157:69748723:G:T;rs118099456:69750540:T:G	NA	0
2	6:69720001-69760000	6:71640001-71680000	2.39505e-08	HiC	GSE87112	Mesenchymal_Stem_Cell	intra	rs3799007:69723045:T:C;rs117667441:69731898:C:T;rs80164607:69737887:C:T;rs117271109;rs532909476;rs79911876:69743496:C:T;rs75556966:69746343:A:T;rs74802157:69748723:G:T;rs118099456:69750540:T:G	ENSG00000112309	1
2	6:69720001-69760000	6:71800001-71840000	8.24391e-09	HiC	GSE87112	Mesenchymal_Stem_Cell	intra	rs3799007:69723045:T:C;rs117667441:69731898:C:T;rs80164607:69737887:C:T;rs117271109;rs532909476;rs79911876:69743496:C:T;rs75556966:69746343:A:T;rs74802157:69748723:G:T;rs118099456:69750540:T:G	ENSG00000221345	1
2	6:69720001-69760000	6:72520001-72560000	2.99261e-08	HiC	GSE87112	Mesenchymal_Stem_Cell	intra	rs3799007:69723045:T:C;rs117667441:69731898:C:T;rs80164607:69737887:C:T;rs117271109;rs532909476;rs79911876:69743496:C:T;rs75556966:69746343:A:T;rs74802157:69748723:G:T;rs118099456:69750540:T:G	NA	0
2	6:69760001-69800000	6:69840001-69880000	2.17092e-15	HiC	GSE87112	Mesenchymal_Stem_Cell	intra	rs3799021:69760328:A:G;rs62416781:69762935:G:A;rs62416782:69766653:G:A;rs62416803:69766783:C:T;rs145624521;rs3734465;rs62416807:69773007:A:G;rs3799023:69774810:T:C;rs79811527:69776038:C:T	NA	0
2	6:69760001-69800000	6:69960001-70000000	8.69046e-14	HiC	GSE87112	Mesenchymal_Stem_Cell	intra	rs3799021:69760328:A:G;rs62416781:69762935:G:A;rs62416782:69766653:G:A;rs62416803:69766783:C:T;rs145624521;rs3734465;rs62416807:69773007:A:G;rs3799023:69774810:T:C;rs79811527:69776038:C:T	NA	0
2	6:69760001-69800000	6:70040001-70080000	9.18791e-08	HiC	GSE87112	Mesenchymal_Stem_Cell	intra	rs3799021:69760328:A:G;rs62416781:69762935:G:A;rs62416782:69766653:G:A;rs62416803:69766783:C:T;rs145624521;rs3734465;rs62416807:69773007:A:G;rs3799023:69774810:T:C;rs79811527:69776038:C:T	NA	0
2	6:69760001-69800000	6:70240001-70280000	4.95333e-09	HiC	GSE87112	Mesenchymal_Stem_Cell	intra	rs3799021:69760328:A:G;rs62416781:69762935:G:A;rs62416782:69766653:G:A;rs62416803:69766783:C:T;rs145624521;rs3734465;rs62416807:69773007:A:G;rs3799023:69774810:T:C;rs79811527:69776038:C:T	NA	0
2	6:69760001-69800000	6:70280001-70320000	5.7268e-07	HiC	GSE87112	Mesenchymal_Stem_Cell	intra	rs3799021:69760328:A:G;rs62416781:69762935:G:A;rs62416782:69766653:G:A;rs62416803:69766783:C:T;rs145624521;rs3734465;rs62416807:69773007:A:G;rs3799023:69774810:T:C;rs79811527:69776038:C:T	NA	0
2	6:69760001-69800000	6:70360001-70400000	1.70585e-23	HiC	GSE87112	Mesenchymal_Stem_Cell	intra	rs3799021:69760328:A:G;rs62416781:69762935:G:A;rs62416782:69766653:G:A;rs62416803:69766783:C:T;rs145624521;rs3734465;rs62416807:69773007:A:G;rs3799023:69774810:T:C;rs79811527:69776038:C:T	NA	0
2	6:69760001-69800000	6:70400001-70440000	1.27624e-19	HiC	GSE87112	Mesenchymal_Stem_Cell	intra	rs3799021:69760328:A:G;rs62416781:69762935:G:A;rs62416782:69766653:G:A;rs62416803:69766783:C:T;rs145624521;rs3734465;rs62416807:69773007:A:G;rs3799023:69774810:T:C;rs79811527:69776038:C:T	ENSG00000219085	1
2	6:69760001-69800000	6:70440001-70480000	1.66677e-23	HiC	GSE87112	Mesenchymal_Stem_Cell	intra	rs3799021:69760328:A:G;rs62416781:69762935:G:A;rs62416782:69766653:G:A;rs62416803:69766783:C:T;rs145624521;rs3734465;rs62416807:69773007:A:G;rs3799023:69774810:T:C;rs79811527:69776038:C:T	ENSG00000219881	1
2	6:69760001-69800000	6:70520001-70560000	1.11383e-11	HiC	GSE87112	Mesenchymal_Stem_Cell	intra	rs3799021:69760328:A:G;rs62416781:69762935:G:A;rs62416782:69766653:G:A;rs62416803:69766783:C:T;rs145624521;rs3734465;rs62416807:69773007:A:G;rs3799023:69774810:T:C;rs79811527:69776038:C:T	NA	0
2	6:69760001-69800000	6:70560001-70600000	9.75031e-09	HiC	GSE87112	Mesenchymal_Stem_Cell	intra	rs3799021:69760328:A:G;rs62416781:69762935:G:A;rs62416782:69766653:G:A;rs62416803:69766783:C:T;rs145624521;rs3734465;rs62416807:69773007:A:G;rs3799023:69774810:T:C;rs79811527:69776038:C:T	ENSG00000082293	1
2	6:69760001-69800000	6:70640001-70680000	1.35851e-07	HiC	GSE87112	Mesenchymal_Stem_Cell	intra	rs3799021:69760328:A:G;rs62416781:69762935:G:A;rs62416782:69766653:G:A;rs62416803:69766783:C:T;rs145624521;rs3734465;rs62416807:69773007:A:G;rs3799023:69774810:T:C;rs79811527:69776038:C:T	NA	0
2	6:69760001-69800000	6:70680001-70720000	4.20297e-10	HiC	GSE87112	Mesenchymal_Stem_Cell	intra	rs3799021:69760328:A:G;rs62416781:69762935:G:A;rs62416782:69766653:G:A;rs62416803:69766783:C:T;rs145624521;rs3734465;rs62416807:69773007:A:G;rs3799023:69774810:T:C;rs79811527:69776038:C:T	NA	0
2	6:69760001-69800000	6:70720001-70760000	4.38397e-16	HiC	GSE87112	Mesenchymal_Stem_Cell	intra	rs3799021:69760328:A:G;rs62416781:69762935:G:A;rs62416782:69766653:G:A;rs62416803:69766783:C:T;rs145624521;rs3734465;rs62416807:69773007:A:G;rs3799023:69774810:T:C;rs79811527:69776038:C:T	NA	0
2	6:69760001-69800000	6:70760001-70800000	2.35463e-11	HiC	GSE87112	Mesenchymal_Stem_Cell	intra	rs3799021:69760328:A:G;rs62416781:69762935:G:A;rs62416782:69766653:G:A;rs62416803:69766783:C:T;rs145624521;rs3734465;rs62416807:69773007:A:G;rs3799023:69774810:T:C;rs79811527:69776038:C:T	NA	0
2	6:69760001-69800000	6:70800001-70840000	1.47602e-42	HiC	GSE87112	Mesenchymal_Stem_Cell	intra	rs3799021:69760328:A:G;rs62416781:69762935:G:A;rs62416782:69766653:G:A;rs62416803:69766783:C:T;rs145624521;rs3734465;rs62416807:69773007:A:G;rs3799023:69774810:T:C;rs79811527:69776038:C:T	ENSG00000216365	1
2	6:69760001-69800000	6:70840001-70880000	4.23497e-50	HiC	GSE87112	Mesenchymal_Stem_Cell	intra	rs3799021:69760328:A:G;rs62416781:69762935:G:A;rs62416782:69766653:G:A;rs62416803:69766783:C:T;rs145624521;rs3734465;rs62416807:69773007:A:G;rs3799023:69774810:T:C;rs79811527:69776038:C:T	NA	0
2	6:69760001-69800000	6:70880001-70920000	7.84579e-17	HiC	GSE87112	Mesenchymal_Stem_Cell	intra	rs3799021:69760328:A:G;rs62416781:69762935:G:A;rs62416782:69766653:G:A;rs62416803:69766783:C:T;rs145624521;rs3734465;rs62416807:69773007:A:G;rs3799023:69774810:T:C;rs79811527:69776038:C:T	NA	0
2	6:69760001-69800000	6:70920001-70960000	6.33681e-13	HiC	GSE87112	Mesenchymal_Stem_Cell	intra	rs3799021:69760328:A:G;rs62416781:69762935:G:A;rs62416782:69766653:G:A;rs62416803:69766783:C:T;rs145624521;rs3734465;rs62416807:69773007:A:G;rs3799023:69774810:T:C;rs79811527:69776038:C:T	ENSG00000253809	1
2	6:69760001-69800000	6:72760001-72800000	1.95515e-09	HiC	GSE87112	Mesenchymal_Stem_Cell	intra	rs3799021:69760328:A:G;rs62416781:69762935:G:A;rs62416782:69766653:G:A;rs62416803:69766783:C:T;rs145624521;rs3734465;rs62416807:69773007:A:G;rs3799023:69774810:T:C;rs79811527:69776038:C:T	NA	0
2	6:69800001-69840000	6:70800001-70840000	1.30826e-12	HiC	GSE87112	Mesenchymal_Stem_Cell	intra	rs3799030:69803044:G:A;rs62406773:69806494:C:T;rs6455309	ENSG00000216365	1
2	6:69800001-69840000	6:70840001-70880000	2.36335e-11	HiC	GSE87112	Mesenchymal_Stem_Cell	intra	rs3799030:69803044:G:A;rs62406773:69806494:C:T;rs6455309	NA	0
2	6:69840001-69880000	6:69880001-69920000	8.45916e-11	HiC	GSE87112	Mesenchymal_Stem_Cell	intra	rs117674865	NA	0
2	6:69840001-69880000	6:69920001-69960000	3.22475e-10	HiC	GSE87112	Mesenchymal_Stem_Cell	intra	rs117674865	ENSG00000265498	1
2	6:69840001-69880000	6:69960001-70000000	1.41232e-30	HiC	GSE87112	Mesenchymal_Stem_Cell	intra	rs117674865	NA	0
2	6:69840001-69880000	6:70000001-70040000	4.18598e-13	HiC	GSE87112	Mesenchymal_Stem_Cell	intra	rs117674865	NA	0
2	6:69840001-69880000	6:70040001-70080000	1.56751e-13	HiC	GSE87112	Mesenchymal_Stem_Cell	intra	rs117674865	NA	0
2	6:69840001-69880000	6:70120001-70160000	2.68601e-10	HiC	GSE87112	Mesenchymal_Stem_Cell	intra	rs117674865	NA	0
2	6:69840001-69880000	6:70240001-70280000	5.42503e-20	HiC	GSE87112	Mesenchymal_Stem_Cell	intra	rs117674865	NA	0
2	6:69840001-69880000	6:70280001-70320000	2.99156e-11	HiC	GSE87112	Mesenchymal_Stem_Cell	intra	rs117674865	NA	0
2	6:69840001-69880000	6:70360001-70400000	3.32547e-32	HiC	GSE87112	Mesenchymal_Stem_Cell	intra	rs117674865	NA	0
2	6:69840001-69880000	6:70400001-70440000	2.07794e-30	HiC	GSE87112	Mesenchymal_Stem_Cell	intra	rs117674865	ENSG00000219085	1
2	6:69840001-69880000	6:70440001-70480000	4.79998e-23	HiC	GSE87112	Mesenchymal_Stem_Cell	intra	rs117674865	ENSG00000219881	1
2	6:69840001-69880000	6:70520001-70560000	8.45913e-12	HiC	GSE87112	Mesenchymal_Stem_Cell	intra	rs117674865	NA	0
2	6:69840001-69880000	6:70560001-70600000	1.56579e-09	HiC	GSE87112	Mesenchymal_Stem_Cell	intra	rs117674865	ENSG00000082293	1
2	6:69840001-69880000	6:70600001-70640000	3.29944e-08	HiC	GSE87112	Mesenchymal_Stem_Cell	intra	rs117674865	NA	0
2	6:69840001-69880000	6:70680001-70720000	1.44612e-24	HiC	GSE87112	Mesenchymal_Stem_Cell	intra	rs117674865	NA	0
2	6:69840001-69880000	6:70720001-70760000	6.38236e-23	HiC	GSE87112	Mesenchymal_Stem_Cell	intra	rs117674865	NA	0
2	6:69840001-69880000	6:70760001-70800000	3.8694e-28	HiC	GSE87112	Mesenchymal_Stem_Cell	intra	rs117674865	NA	0
2	6:69840001-69880000	6:70800001-70840000	5.33485e-66	HiC	GSE87112	Mesenchymal_Stem_Cell	intra	rs117674865	ENSG00000216365	1
2	6:69840001-69880000	6:70840001-70880000	8.46002e-59	HiC	GSE87112	Mesenchymal_Stem_Cell	intra	rs117674865	NA	0
2	6:69840001-69880000	6:70880001-70920000	9.46023e-18	HiC	GSE87112	Mesenchymal_Stem_Cell	intra	rs117674865	NA	0
2	6:69840001-69880000	6:70920001-70960000	7.5996e-16	HiC	GSE87112	Mesenchymal_Stem_Cell	intra	rs117674865	ENSG00000253809	1
2	6:69840001-69880000	6:71600001-71640000	1.13953e-07	HiC	GSE87112	Mesenchymal_Stem_Cell	intra	rs117674865	NA	0
2	6:69840001-69880000	6:71760001-71800000	2.18063e-07	HiC	GSE87112	Mesenchymal_Stem_Cell	intra	rs117674865	ENSG00000219669	1
2	6:69880001-69920000	6:70360001-70400000	2.86919e-13	HiC	GSE87112	Mesenchymal_Stem_Cell	intra	rs75126480	NA	0
2	6:69880001-69920000	6:70400001-70440000	3.14487e-14	HiC	GSE87112	Mesenchymal_Stem_Cell	intra	rs75126480	ENSG00000219085	1
2	6:69880001-69920000	6:70440001-70480000	5.3486e-15	HiC	GSE87112	Mesenchymal_Stem_Cell	intra	rs75126480	ENSG00000219881	1
2	6:69880001-69920000	6:70680001-70720000	4.46744e-09	HiC	GSE87112	Mesenchymal_Stem_Cell	intra	rs75126480	NA	0
2	6:69880001-69920000	6:70760001-70800000	7.34412e-15	HiC	GSE87112	Mesenchymal_Stem_Cell	intra	rs75126480	NA	0
2	6:69880001-69920000	6:70800001-70840000	2.37908e-36	HiC	GSE87112	Mesenchymal_Stem_Cell	intra	rs75126480	ENSG00000216365	1
2	6:69880001-69920000	6:70840001-70880000	4.18306e-24	HiC	GSE87112	Mesenchymal_Stem_Cell	intra	rs75126480	NA	0
2	6:69880001-69920000	6:70920001-70960000	1.34802e-08	HiC	GSE87112	Mesenchymal_Stem_Cell	intra	rs75126480	ENSG00000253809	1
2	6:69920001-69960000	6:69960001-70000000	2.93762e-33	HiC	GSE87112	Mesenchymal_Stem_Cell	intra	rs6937106	NA	0
2	6:69920001-69960000	6:70240001-70280000	9.92309e-13	HiC	GSE87112	Mesenchymal_Stem_Cell	intra	rs6937106	NA	0
2	6:69920001-69960000	6:70280001-70320000	8.18232e-07	HiC	GSE87112	Mesenchymal_Stem_Cell	intra	rs6937106	NA	0
2	6:69920001-69960000	6:70360001-70400000	6.8574e-19	HiC	GSE87112	Mesenchymal_Stem_Cell	intra	rs6937106	NA	0
2	6:69920001-69960000	6:70400001-70440000	3.48337e-18	HiC	GSE87112	Mesenchymal_Stem_Cell	intra	rs6937106	ENSG00000219085	1
2	6:69920001-69960000	6:70440001-70480000	6.90645e-18	HiC	GSE87112	Mesenchymal_Stem_Cell	intra	rs6937106	ENSG00000219881	1
2	6:69920001-69960000	6:70560001-70600000	8.08694e-09	HiC	GSE87112	Mesenchymal_Stem_Cell	intra	rs6937106	ENSG00000082293	1
2	6:69920001-69960000	6:70600001-70640000	3.86356e-08	HiC	GSE87112	Mesenchymal_Stem_Cell	intra	rs6937106	NA	0
2	6:69920001-69960000	6:70680001-70720000	1.69554e-16	HiC	GSE87112	Mesenchymal_Stem_Cell	intra	rs6937106	NA	0
2	6:69920001-69960000	6:70720001-70760000	2.09687e-08	HiC	GSE87112	Mesenchymal_Stem_Cell	intra	rs6937106	NA	0
2	6:69920001-69960000	6:70760001-70800000	8.18164e-14	HiC	GSE87112	Mesenchymal_Stem_Cell	intra	rs6937106	NA	0
2	6:69920001-69960000	6:70800001-70840000	1.77457e-54	HiC	GSE87112	Mesenchymal_Stem_Cell	intra	rs6937106	ENSG00000216365	1
2	6:69920001-69960000	6:70840001-70880000	7.95216e-39	HiC	GSE87112	Mesenchymal_Stem_Cell	intra	rs6937106	NA	0
2	6:69920001-69960000	6:70880001-70920000	9.92967e-12	HiC	GSE87112	Mesenchymal_Stem_Cell	intra	rs6937106	NA	0
2	6:69920001-69960000	6:70920001-70960000	2.30727e-14	HiC	GSE87112	Mesenchymal_Stem_Cell	intra	rs6937106	ENSG00000253809	1
2	6:69920001-69960000	6:71600001-71640000	1.82032e-07	HiC	GSE87112	Mesenchymal_Stem_Cell	intra	rs6937106	NA	0
3	11:107720001-107760000	11:108400001-108440000	2.20771e-07	HiC	GSE87112	Mesenchymal_Stem_Cell	intra	rs2456080;rs488512;rs2442683:107729615:G:T;rs502253:107731779:G:A;rs552438;rs543568;rs1242894	NA	0
4	17:53560001-53600000	17:53680001-53720000	2.80945e-122	HiC	GSE87112	Mesenchymal_Stem_Cell	intra	rs112417272;rs573589767;rs7208396;rs118056591;rs149775098;rs7211627;rs7215634;rs7220088;rs7215523;rs11079177;rs12601773;rs11871416;rs199501723;rs7226241:53573452:T:A;rs1553677;rs1010543:53574070:T:G	NA	0
4	17:53560001-53600000	17:53720001-53760000	2.21917e-33	HiC	GSE87112	Mesenchymal_Stem_Cell	intra	rs112417272;rs573589767;rs7208396;rs118056591;rs149775098;rs7211627;rs7215634;rs7220088;rs7215523;rs11079177;rs12601773;rs11871416;rs199501723;rs7226241:53573452:T:A;rs1553677;rs1010543:53574070:T:G	NA	0
4	17:53560001-53600000	17:53760001-53800000	1.17793e-56	HiC	GSE87112	Mesenchymal_Stem_Cell	intra	rs112417272;rs573589767;rs7208396;rs118056591;rs149775098;rs7211627;rs7215634;rs7220088;rs7215523;rs11079177;rs12601773;rs11871416;rs199501723;rs7226241:53573452:T:A;rs1553677;rs1010543:53574070:T:G	NA	0
4	17:53560001-53600000	17:53800001-53840000	4.85376e-57	HiC	GSE87112	Mesenchymal_Stem_Cell	intra	rs112417272;rs573589767;rs7208396;rs118056591;rs149775098;rs7211627;rs7215634;rs7220088;rs7215523;rs11079177;rs12601773;rs11871416;rs199501723;rs7226241:53573452:T:A;rs1553677;rs1010543:53574070:T:G	ENSG00000166292:ENSG00000141179	1
4	17:53560001-53600000	17:53840001-53880000	1.53612e-129	HiC	GSE87112	Mesenchymal_Stem_Cell	intra	rs112417272;rs573589767;rs7208396;rs118056591;rs149775098;rs7211627;rs7215634;rs7220088;rs7215523;rs11079177;rs12601773;rs11871416;rs199501723;rs7226241:53573452:T:A;rs1553677;rs1010543:53574070:T:G	NA	0
4	17:53560001-53600000	17:53880001-53920000	5.95861e-95	HiC	GSE87112	Mesenchymal_Stem_Cell	intra	rs112417272;rs573589767;rs7208396;rs118056591;rs149775098;rs7211627;rs7215634;rs7220088;rs7215523;rs11079177;rs12601773;rs11871416;rs199501723;rs7226241:53573452:T:A;rs1553677;rs1010543:53574070:T:G	NA	0
4	17:53560001-53600000	17:53920001-53960000	1.51745e-59	HiC	GSE87112	Mesenchymal_Stem_Cell	intra	rs112417272;rs573589767;rs7208396;rs118056591;rs149775098;rs7211627;rs7215634;rs7220088;rs7215523;rs11079177;rs12601773;rs11871416;rs199501723;rs7226241:53573452:T:A;rs1553677;rs1010543:53574070:T:G	ENSG00000262052	1
4	17:53560001-53600000	17:53960001-54000000	1.04836e-08	HiC	GSE87112	Mesenchymal_Stem_Cell	intra	rs112417272;rs573589767;rs7208396;rs118056591;rs149775098;rs7211627;rs7215634;rs7220088;rs7215523;rs11079177;rs12601773;rs11871416;rs199501723;rs7226241:53573452:T:A;rs1553677;rs1010543:53574070:T:G	NA	0
4	17:53560001-53600000	17:54040001-54080000	7.82141e-10	HiC	GSE87112	Mesenchymal_Stem_Cell	intra	rs112417272;rs573589767;rs7208396;rs118056591;rs149775098;rs7211627;rs7215634;rs7220088;rs7215523;rs11079177;rs12601773;rs11871416;rs199501723;rs7226241:53573452:T:A;rs1553677;rs1010543:53574070:T:G	NA	0
4	17:53560001-53600000	17:54080001-54120000	9.08943e-16	HiC	GSE87112	Mesenchymal_Stem_Cell	intra	rs112417272;rs573589767;rs7208396;rs118056591;rs149775098;rs7211627;rs7215634;rs7220088;rs7215523;rs11079177;rs12601773;rs11871416;rs199501723;rs7226241:53573452:T:A;rs1553677;rs1010543:53574070:T:G	NA	0
4	17:53560001-53600000	17:54120001-54160000	4.30778e-25	HiC	GSE87112	Mesenchymal_Stem_Cell	intra	rs112417272;rs573589767;rs7208396;rs118056591;rs149775098;rs7211627;rs7215634;rs7220088;rs7215523;rs11079177;rs12601773;rs11871416;rs199501723;rs7226241:53573452:T:A;rs1553677;rs1010543:53574070:T:G	ENSG00000264277	1
4	17:53560001-53600000	17:54160001-54200000	1.18402e-23	HiC	GSE87112	Mesenchymal_Stem_Cell	intra	rs112417272;rs573589767;rs7208396;rs118056591;rs149775098;rs7211627;rs7215634;rs7220088;rs7215523;rs11079177;rs12601773;rs11871416;rs199501723;rs7226241:53573452:T:A;rs1553677;rs1010543:53574070:T:G	ENSG00000153930	1
4	17:53560001-53600000	17:54200001-54240000	7.75241e-17	HiC	GSE87112	Mesenchymal_Stem_Cell	intra	rs112417272;rs573589767;rs7208396;rs118056591;rs149775098;rs7211627;rs7215634;rs7220088;rs7215523;rs11079177;rs12601773;rs11871416;rs199501723;rs7226241:53573452:T:A;rs1553677;rs1010543:53574070:T:G	NA	0
4	17:53560001-53600000	17:54240001-54280000	2.6287e-11	HiC	GSE87112	Mesenchymal_Stem_Cell	intra	rs112417272;rs573589767;rs7208396;rs118056591;rs149775098;rs7211627;rs7215634;rs7220088;rs7215523;rs11079177;rs12601773;rs11871416;rs199501723;rs7226241:53573452:T:A;rs1553677;rs1010543:53574070:T:G	NA	0
4	17:53560001-53600000	17:54280001-54320000	3.16895e-18	HiC	GSE87112	Mesenchymal_Stem_Cell	intra	rs112417272;rs573589767;rs7208396;rs118056591;rs149775098;rs7211627;rs7215634;rs7220088;rs7215523;rs11079177;rs12601773;rs11871416;rs199501723;rs7226241:53573452:T:A;rs1553677;rs1010543:53574070:T:G	NA	0
4	17:53560001-53600000	17:54320001-54360000	1.7687e-26	HiC	GSE87112	Mesenchymal_Stem_Cell	intra	rs112417272;rs573589767;rs7208396;rs118056591;rs149775098;rs7211627;rs7215634;rs7220088;rs7215523;rs11079177;rs12601773;rs11871416;rs199501723;rs7226241:53573452:T:A;rs1553677;rs1010543:53574070:T:G	NA	0
4	17:53560001-53600000	17:54360001-54400000	2.2458e-32	HiC	GSE87112	Mesenchymal_Stem_Cell	intra	rs112417272;rs573589767;rs7208396;rs118056591;rs149775098;rs7211627;rs7215634;rs7220088;rs7215523;rs11079177;rs12601773;rs11871416;rs199501723;rs7226241:53573452:T:A;rs1553677;rs1010543:53574070:T:G	NA	0
4	17:53560001-53600000	17:54400001-54440000	1.88256e-12	HiC	GSE87112	Mesenchymal_Stem_Cell	intra	rs112417272;rs573589767;rs7208396;rs118056591;rs149775098;rs7211627;rs7215634;rs7220088;rs7215523;rs11079177;rs12601773;rs11871416;rs199501723;rs7226241:53573452:T:A;rs1553677;rs1010543:53574070:T:G	NA	0
4	17:53560001-53600000	17:54440001-54480000	2.3013e-12	HiC	GSE87112	Mesenchymal_Stem_Cell	intra	rs112417272;rs573589767;rs7208396;rs118056591;rs149775098;rs7211627;rs7215634;rs7220088;rs7215523;rs11079177;rs12601773;rs11871416;rs199501723;rs7226241:53573452:T:A;rs1553677;rs1010543:53574070:T:G	ENSG00000261882	1
4	17:53560001-53600000	17:54520001-54560000	3.11138e-44	HiC	GSE87112	Mesenchymal_Stem_Cell	intra	rs112417272;rs573589767;rs7208396;rs118056591;rs149775098;rs7211627;rs7215634;rs7220088;rs7215523;rs11079177;rs12601773;rs11871416;rs199501723;rs7226241:53573452:T:A;rs1553677;rs1010543:53574070:T:G	NA	0
4	17:53560001-53600000	17:54560001-54600000	7.35595e-43	HiC	GSE87112	Mesenchymal_Stem_Cell	intra	rs112417272;rs573589767;rs7208396;rs118056591;rs149775098;rs7211627;rs7215634;rs7220088;rs7215523;rs11079177;rs12601773;rs11871416;rs199501723;rs7226241:53573452:T:A;rs1553677;rs1010543:53574070:T:G	NA	0
4	17:53560001-53600000	17:54600001-54640000	1.47365e-24	HiC	GSE87112	Mesenchymal_Stem_Cell	intra	rs112417272;rs573589767;rs7208396;rs118056591;rs149775098;rs7211627;rs7215634;rs7220088;rs7215523;rs11079177;rs12601773;rs11871416;rs199501723;rs7226241:53573452:T:A;rs1553677;rs1010543:53574070:T:G	NA	0
4	17:53560001-53600000	17:54640001-54680000	2.3809e-31	HiC	GSE87112	Mesenchymal_Stem_Cell	intra	rs112417272;rs573589767;rs7208396;rs118056591;rs149775098;rs7211627;rs7215634;rs7220088;rs7215523;rs11079177;rs12601773;rs11871416;rs199501723;rs7226241:53573452:T:A;rs1553677;rs1010543:53574070:T:G	ENSG00000243058:ENSG00000183691	1
4	17:53560001-53600000	17:54680001-54720000	7.51922e-25	HiC	GSE87112	Mesenchymal_Stem_Cell	intra	rs112417272;rs573589767;rs7208396;rs118056591;rs149775098;rs7211627;rs7215634;rs7220088;rs7215523;rs11079177;rs12601773;rs11871416;rs199501723;rs7226241:53573452:T:A;rs1553677;rs1010543:53574070:T:G	NA	0
4	17:53560001-53600000	17:54720001-54760000	1.36073e-12	HiC	GSE87112	Mesenchymal_Stem_Cell	intra	rs112417272;rs573589767;rs7208396;rs118056591;rs149775098;rs7211627;rs7215634;rs7220088;rs7215523;rs11079177;rs12601773;rs11871416;rs199501723;rs7226241:53573452:T:A;rs1553677;rs1010543:53574070:T:G	NA	0
4	17:53560001-53600000	17:54760001-54800000	1.72171e-37	HiC	GSE87112	Mesenchymal_Stem_Cell	intra	rs112417272;rs573589767;rs7208396;rs118056591;rs149775098;rs7211627;rs7215634;rs7220088;rs7215523;rs11079177;rs12601773;rs11871416;rs199501723;rs7226241:53573452:T:A;rs1553677;rs1010543:53574070:T:G	NA	0
4	17:53560001-53600000	17:54800001-54840000	1.15775e-09	HiC	GSE87112	Mesenchymal_Stem_Cell	intra	rs112417272;rs573589767;rs7208396;rs118056591;rs149775098;rs7211627;rs7215634;rs7220088;rs7215523;rs11079177;rs12601773;rs11871416;rs199501723;rs7226241:53573452:T:A;rs1553677;rs1010543:53574070:T:G	NA	0
4	17:53560001-53600000	17:54840001-54880000	7.60415e-28	HiC	GSE87112	Mesenchymal_Stem_Cell	intra	rs112417272;rs573589767;rs7208396;rs118056591;rs149775098;rs7211627;rs7215634;rs7220088;rs7215523;rs11079177;rs12601773;rs11871416;rs199501723;rs7226241:53573452:T:A;rs1553677;rs1010543:53574070:T:G	NA	0
4	17:53560001-53600000	17:54880001-54920000	1.70623e-25	HiC	GSE87112	Mesenchymal_Stem_Cell	intra	rs112417272;rs573589767;rs7208396;rs118056591;rs149775098;rs7211627;rs7215634;rs7220088;rs7215523;rs11079177;rs12601773;rs11871416;rs199501723;rs7226241:53573452:T:A;rs1553677;rs1010543:53574070:T:G	ENSG00000214226:ENSG00000153933	1
4	17:53560001-53600000	17:54920001-54960000	2.99755e-36	HiC	GSE87112	Mesenchymal_Stem_Cell	intra	rs112417272;rs573589767;rs7208396;rs118056591;rs149775098;rs7211627;rs7215634;rs7220088;rs7215523;rs11079177;rs12601773;rs11871416;rs199501723;rs7226241:53573452:T:A;rs1553677;rs1010543:53574070:T:G	ENSG00000262951:ENSG00000212469	1
4	17:53560001-53600000	17:54960001-55000000	3.49897e-09	HiC	GSE87112	Mesenchymal_Stem_Cell	intra	rs112417272;rs573589767;rs7208396;rs118056591;rs149775098;rs7211627;rs7215634;rs7220088;rs7215523;rs11079177;rs12601773;rs11871416;rs199501723;rs7226241:53573452:T:A;rs1553677;rs1010543:53574070:T:G	ENSG00000262408:ENSG00000121060:ENSG00000262112:ENSG00000265238	1
4	17:53560001-53600000	17:55000001-55040000	2.61043e-14	HiC	GSE87112	Mesenchymal_Stem_Cell	intra	rs112417272;rs573589767;rs7208396;rs118056591;rs149775098;rs7211627;rs7215634;rs7220088;rs7215523;rs11079177;rs12601773;rs11871416;rs199501723;rs7226241:53573452:T:A;rs1553677;rs1010543:53574070:T:G	ENSG00000121058:ENSG00000262298:ENSG00000262623	1
4	17:53560001-53600000	17:55040001-55080000	4.50218e-08	HiC	GSE87112	Mesenchymal_Stem_Cell	intra	rs112417272;rs573589767;rs7208396;rs118056591;rs149775098;rs7211627;rs7215634;rs7220088;rs7215523;rs11079177;rs12601773;rs11871416;rs199501723;rs7226241:53573452:T:A;rs1553677;rs1010543:53574070:T:G	ENSG00000121064:ENSG00000263120	1
1	3:59640001-59680000	3:58480001-58520000	2.08514e-13	HiC	GSE87112	Mesenchymal_Stem_Cell	intra	rs1672311;rs1298152;rs1281464;rs1296318;rs1297216;rs1281465;3:59666001:A:G;rs1281469;rs1666072;rs1672314;rs138142592;rs1672315;rs1672316;rs1628081;rs1666071;rs1672320;rs1616465;rs1672321;rs1080161;rs6446076;rs6446077:59677100:G:A;rs2886782:59677938:C:T;rs7635981;rs1542214:59678802:G:T;rs2166792	ENSG00000236722	1
1	3:59640001-59680000	3:58600001-58640000	2.23262e-25	HiC	GSE87112	Mesenchymal_Stem_Cell	intra	rs1672311;rs1298152;rs1281464;rs1296318;rs1297216;rs1281465;3:59666001:A:G;rs1281469;rs1666072;rs1672314;rs138142592;rs1672315;rs1672316;rs1628081;rs1666071;rs1672320;rs1616465;rs1672321;rs1080161;rs6446076;rs6446077:59677100:G:A;rs2886782:59677938:C:T;rs7635981;rs1542214:59678802:G:T;rs2166792	ENSG00000168309	1
1	3:59640001-59680000	3:58680001-58720000	2.23783e-14	HiC	GSE87112	Mesenchymal_Stem_Cell	intra	rs1672311;rs1298152;rs1281464;rs1296318;rs1297216;rs1281465;3:59666001:A:G;rs1281469;rs1666072;rs1672314;rs138142592;rs1672315;rs1672316;rs1628081;rs1666071;rs1672320;rs1616465;rs1672321;rs1080161;rs6446076;rs6446077:59677100:G:A;rs2886782:59677938:C:T;rs7635981;rs1542214:59678802:G:T;rs2166792	NA	0
1	3:59640001-59680000	3:58760001-58800000	4.07426e-20	HiC	GSE87112	Mesenchymal_Stem_Cell	intra	rs1672311;rs1298152;rs1281464;rs1296318;rs1297216;rs1281465;3:59666001:A:G;rs1281469;rs1666072;rs1672314;rs138142592;rs1672315;rs1672316;rs1628081;rs1666071;rs1672320;rs1616465;rs1672321;rs1080161;rs6446076;rs6446077:59677100:G:A;rs2886782:59677938:C:T;rs7635981;rs1542214:59678802:G:T;rs2166792	NA	0
1	3:59640001-59680000	3:58800001-58840000	8.40164e-20	HiC	GSE87112	Mesenchymal_Stem_Cell	intra	rs1672311;rs1298152;rs1281464;rs1296318;rs1297216;rs1281465;3:59666001:A:G;rs1281469;rs1666072;rs1672314;rs138142592;rs1672315;rs1672316;rs1628081;rs1666071;rs1672320;rs1616465;rs1672321;rs1080161;rs6446076;rs6446077:59677100:G:A;rs2886782:59677938:C:T;rs7635981;rs1542214:59678802:G:T;rs2166792	ENSG00000242428	1
1	3:59640001-59680000	3:58840001-58880000	1.07389e-34	HiC	GSE87112	Mesenchymal_Stem_Cell	intra	rs1672311;rs1298152;rs1281464;rs1296318;rs1297216;rs1281465;3:59666001:A:G;rs1281469;rs1666072;rs1672314;rs138142592;rs1672315;rs1672316;rs1628081;rs1666071;rs1672320;rs1616465;rs1672321;rs1080161;rs6446076;rs6446077:59677100:G:A;rs2886782:59677938:C:T;rs7635981;rs1542214:59678802:G:T;rs2166792	NA	0
1	3:59680001-59720000	3:58840001-58880000	3.01421e-08	HiC	GSE87112	Mesenchymal_Stem_Cell	intra	rs6795459;rs1447816:59684754:C:T;rs1374861;rs6446078;rs997346;rs6803290;rs1463399;rs2084378;rs9880086;rs7371972;rs1374853;rs7616008;rs1823229	NA	0
1	3:59640001-59680000	3:58880001-58920000	9.96515e-07	HiC	GSE87112	Mesenchymal_Stem_Cell	intra	rs1672311;rs1298152;rs1281464;rs1296318;rs1297216;rs1281465;3:59666001:A:G;rs1281469;rs1666072;rs1672314;rs138142592;rs1672315;rs1672316;rs1628081;rs1666071;rs1672320;rs1616465;rs1672321;rs1080161;rs6446076;rs6446077:59677100:G:A;rs2886782:59677938:C:T;rs7635981;rs1542214:59678802:G:T;rs2166792	NA	0
1	3:59640001-59680000	3:58920001-58960000	7.23739e-15	HiC	GSE87112	Mesenchymal_Stem_Cell	intra	rs1672311;rs1298152;rs1281464;rs1296318;rs1297216;rs1281465;3:59666001:A:G;rs1281469;rs1666072;rs1672314;rs138142592;rs1672315;rs1672316;rs1628081;rs1666071;rs1672320;rs1616465;rs1672321;rs1080161;rs6446076;rs6446077:59677100:G:A;rs2886782:59677938:C:T;rs7635981;rs1542214:59678802:G:T;rs2166792	NA	0
1	3:59640001-59680000	3:58960001-59000000	3.71673e-35	HiC	GSE87112	Mesenchymal_Stem_Cell	intra	rs1672311;rs1298152;rs1281464;rs1296318;rs1297216;rs1281465;3:59666001:A:G;rs1281469;rs1666072;rs1672314;rs138142592;rs1672315;rs1672316;rs1628081;rs1666071;rs1672320;rs1616465;rs1672321;rs1080161;rs6446076;rs6446077:59677100:G:A;rs2886782:59677938:C:T;rs7635981;rs1542214:59678802:G:T;rs2166792	NA	0
1	3:59680001-59720000	3:58960001-59000000	2.72503e-09	HiC	GSE87112	Mesenchymal_Stem_Cell	intra	rs6795459;rs1447816:59684754:C:T;rs1374861;rs6446078;rs997346;rs6803290;rs1463399;rs2084378;rs9880086;rs7371972;rs1374853;rs7616008;rs1823229	NA	0
1	3:59640001-59680000	3:59000001-59040000	3.11112e-48	HiC	GSE87112	Mesenchymal_Stem_Cell	intra	rs1672311;rs1298152;rs1281464;rs1296318;rs1297216;rs1281465;3:59666001:A:G;rs1281469;rs1666072;rs1672314;rs138142592;rs1672315;rs1672316;rs1628081;rs1666071;rs1672320;rs1616465;rs1672321;rs1080161;rs6446076;rs6446077:59677100:G:A;rs2886782:59677938:C:T;rs7635981;rs1542214:59678802:G:T;rs2166792	ENSG00000163689	1
1	3:59680001-59720000	3:59000001-59040000	4.75418e-13	HiC	GSE87112	Mesenchymal_Stem_Cell	intra	rs6795459;rs1447816:59684754:C:T;rs1374861;rs6446078;rs997346;rs6803290;rs1463399;rs2084378;rs9880086;rs7371972;rs1374853;rs7616008;rs1823229	ENSG00000163689	1
1	3:59640001-59680000	3:59040001-59080000	9.00969e-18	HiC	GSE87112	Mesenchymal_Stem_Cell	intra	rs1672311;rs1298152;rs1281464;rs1296318;rs1297216;rs1281465;3:59666001:A:G;rs1281469;rs1666072;rs1672314;rs138142592;rs1672315;rs1672316;rs1628081;rs1666071;rs1672320;rs1616465;rs1672321;rs1080161;rs6446076;rs6446077:59677100:G:A;rs2886782:59677938:C:T;rs7635981;rs1542214:59678802:G:T;rs2166792	ENSG00000243295	1
1	3:59640001-59680000	3:59080001-59120000	2.35546e-31	HiC	GSE87112	Mesenchymal_Stem_Cell	intra	rs1672311;rs1298152;rs1281464;rs1296318;rs1297216;rs1281465;3:59666001:A:G;rs1281469;rs1666072;rs1672314;rs138142592;rs1672315;rs1672316;rs1628081;rs1666071;rs1672320;rs1616465;rs1672321;rs1080161;rs6446076;rs6446077:59677100:G:A;rs2886782:59677938:C:T;rs7635981;rs1542214:59678802:G:T;rs2166792	NA	0
1	3:59640001-59680000	3:59120001-59160000	1.60266e-23	HiC	GSE87112	Mesenchymal_Stem_Cell	intra	rs1672311;rs1298152;rs1281464;rs1296318;rs1297216;rs1281465;3:59666001:A:G;rs1281469;rs1666072;rs1672314;rs138142592;rs1672315;rs1672316;rs1628081;rs1666071;rs1672320;rs1616465;rs1672321;rs1080161;rs6446076;rs6446077:59677100:G:A;rs2886782:59677938:C:T;rs7635981;rs1542214:59678802:G:T;rs2166792	NA	0
1	3:59680001-59720000	3:59120001-59160000	2.12378e-10	HiC	GSE87112	Mesenchymal_Stem_Cell	intra	rs6795459;rs1447816:59684754:C:T;rs1374861;rs6446078;rs997346;rs6803290;rs1463399;rs2084378;rs9880086;rs7371972;rs1374853;rs7616008;rs1823229	NA	0
1	3:59640001-59680000	3:59160001-59200000	1.65785e-38	HiC	GSE87112	Mesenchymal_Stem_Cell	intra	rs1672311;rs1298152;rs1281464;rs1296318;rs1297216;rs1281465;3:59666001:A:G;rs1281469;rs1666072;rs1672314;rs138142592;rs1672315;rs1672316;rs1628081;rs1666071;rs1672320;rs1616465;rs1672321;rs1080161;rs6446076;rs6446077:59677100:G:A;rs2886782:59677938:C:T;rs7635981;rs1542214:59678802:G:T;rs2166792	NA	0
1	3:59680001-59720000	3:59160001-59200000	2.35482e-07	HiC	GSE87112	Mesenchymal_Stem_Cell	intra	rs6795459;rs1447816:59684754:C:T;rs1374861;rs6446078;rs997346;rs6803290;rs1463399;rs2084378;rs9880086;rs7371972;rs1374853;rs7616008;rs1823229	NA	0
1	3:59640001-59680000	3:59200001-59240000	3.67003e-18	HiC	GSE87112	Mesenchymal_Stem_Cell	intra	rs1672311;rs1298152;rs1281464;rs1296318;rs1297216;rs1281465;3:59666001:A:G;rs1281469;rs1666072;rs1672314;rs138142592;rs1672315;rs1672316;rs1628081;rs1666071;rs1672320;rs1616465;rs1672321;rs1080161;rs6446076;rs6446077:59677100:G:A;rs2886782:59677938:C:T;rs7635981;rs1542214:59678802:G:T;rs2166792	NA	0
1	3:59640001-59680000	3:59240001-59280000	1.38993e-117	HiC	GSE87112	Mesenchymal_Stem_Cell	intra	rs1672311;rs1298152;rs1281464;rs1296318;rs1297216;rs1281465;3:59666001:A:G;rs1281469;rs1666072;rs1672314;rs138142592;rs1672315;rs1672316;rs1628081;rs1666071;rs1672320;rs1616465;rs1672321;rs1080161;rs6446076;rs6446077:59677100:G:A;rs2886782:59677938:C:T;rs7635981;rs1542214:59678802:G:T;rs2166792	NA	0
1	3:59680001-59720000	3:59240001-59280000	1.45289e-21	HiC	GSE87112	Mesenchymal_Stem_Cell	intra	rs6795459;rs1447816:59684754:C:T;rs1374861;rs6446078;rs997346;rs6803290;rs1463399;rs2084378;rs9880086;rs7371972;rs1374853;rs7616008;rs1823229	NA	0
1	3:59640001-59680000	3:59280001-59320000	8.00061e-33	HiC	GSE87112	Mesenchymal_Stem_Cell	intra	rs1672311;rs1298152;rs1281464;rs1296318;rs1297216;rs1281465;3:59666001:A:G;rs1281469;rs1666072;rs1672314;rs138142592;rs1672315;rs1672316;rs1628081;rs1666071;rs1672320;rs1616465;rs1672321;rs1080161;rs6446076;rs6446077:59677100:G:A;rs2886782:59677938:C:T;rs7635981;rs1542214:59678802:G:T;rs2166792	NA	0
1	3:59640001-59680000	3:59320001-59360000	1.57214e-22	HiC	GSE87112	Mesenchymal_Stem_Cell	intra	rs1672311;rs1298152;rs1281464;rs1296318;rs1297216;rs1281465;3:59666001:A:G;rs1281469;rs1666072;rs1672314;rs138142592;rs1672315;rs1672316;rs1628081;rs1666071;rs1672320;rs1616465;rs1672321;rs1080161;rs6446076;rs6446077:59677100:G:A;rs2886782:59677938:C:T;rs7635981;rs1542214:59678802:G:T;rs2166792	NA	0
1	3:59640001-59680000	3:59360001-59400000	2.75713e-43	HiC	GSE87112	Mesenchymal_Stem_Cell	intra	rs1672311;rs1298152;rs1281464;rs1296318;rs1297216;rs1281465;3:59666001:A:G;rs1281469;rs1666072;rs1672314;rs138142592;rs1672315;rs1672316;rs1628081;rs1666071;rs1672320;rs1616465;rs1672321;rs1080161;rs6446076;rs6446077:59677100:G:A;rs2886782:59677938:C:T;rs7635981;rs1542214:59678802:G:T;rs2166792	ENSG00000243903	1
1	3:59640001-59680000	3:59400001-59440000	3.42898e-66	HiC	GSE87112	Mesenchymal_Stem_Cell	intra	rs1672311;rs1298152;rs1281464;rs1296318;rs1297216;rs1281465;3:59666001:A:G;rs1281469;rs1666072;rs1672314;rs138142592;rs1672315;rs1672316;rs1628081;rs1666071;rs1672320;rs1616465;rs1672321;rs1080161;rs6446076;rs6446077:59677100:G:A;rs2886782:59677938:C:T;rs7635981;rs1542214:59678802:G:T;rs2166792	NA	0
1	3:59680001-59720000	3:59400001-59440000	1.93901e-07	HiC	GSE87112	Mesenchymal_Stem_Cell	intra	rs6795459;rs1447816:59684754:C:T;rs1374861;rs6446078;rs997346;rs6803290;rs1463399;rs2084378;rs9880086;rs7371972;rs1374853;rs7616008;rs1823229	NA	0
1	3:59640001-59680000	3:59440001-59480000	2.59957e-16	HiC	GSE87112	Mesenchymal_Stem_Cell	intra	rs1672311;rs1298152;rs1281464;rs1296318;rs1297216;rs1281465;3:59666001:A:G;rs1281469;rs1666072;rs1672314;rs138142592;rs1672315;rs1672316;rs1628081;rs1666071;rs1672320;rs1616465;rs1672321;rs1080161;rs6446076;rs6446077:59677100:G:A;rs2886782:59677938:C:T;rs7635981;rs1542214:59678802:G:T;rs2166792	NA	0
1	3:59640001-59680000	3:59480001-59520000	1.26871e-20	HiC	GSE87112	Mesenchymal_Stem_Cell	intra	rs1672311;rs1298152;rs1281464;rs1296318;rs1297216;rs1281465;3:59666001:A:G;rs1281469;rs1666072;rs1672314;rs138142592;rs1672315;rs1672316;rs1628081;rs1666071;rs1672320;rs1616465;rs1672321;rs1080161;rs6446076;rs6446077:59677100:G:A;rs2886782:59677938:C:T;rs7635981;rs1542214:59678802:G:T;rs2166792	ENSG00000242545	1
1	3:59640001-59680000	3:59520001-59560000	3.21821e-21	HiC	GSE87112	Mesenchymal_Stem_Cell	intra	rs1672311;rs1298152;rs1281464;rs1296318;rs1297216;rs1281465;3:59666001:A:G;rs1281469;rs1666072;rs1672314;rs138142592;rs1672315;rs1672316;rs1628081;rs1666071;rs1672320;rs1616465;rs1672321;rs1080161;rs6446076;rs6446077:59677100:G:A;rs2886782:59677938:C:T;rs7635981;rs1542214:59678802:G:T;rs2166792	ENSG00000241804	1
1	3:59640001-59680000	3:59560001-59600000	5.91798e-33	HiC	GSE87112	Mesenchymal_Stem_Cell	intra	rs1672311;rs1298152;rs1281464;rs1296318;rs1297216;rs1281465;3:59666001:A:G;rs1281469;rs1666072;rs1672314;rs138142592;rs1672315;rs1672316;rs1628081;rs1666071;rs1672320;rs1616465;rs1672321;rs1080161;rs6446076;rs6446077:59677100:G:A;rs2886782:59677938:C:T;rs7635981;rs1542214:59678802:G:T;rs2166792	NA	0
1	3:59640001-59680000	3:59600001-59640000	2.4342e-46	HiC	GSE87112	Mesenchymal_Stem_Cell	intra	rs1672311;rs1298152;rs1281464;rs1296318;rs1297216;rs1281465;3:59666001:A:G;rs1281469;rs1666072;rs1672314;rs138142592;rs1672315;rs1672316;rs1628081;rs1666071;rs1672320;rs1616465;rs1672321;rs1080161;rs6446076;rs6446077:59677100:G:A;rs2886782:59677938:C:T;rs7635981;rs1542214:59678802:G:T;rs2166792	NA	0
1	3:59680001-59720000	3:59640001-59680000	5.83959e-67	HiC	GSE87112	Mesenchymal_Stem_Cell	intra	rs6795459;rs1447816:59684754:C:T;rs1374861;rs6446078;rs997346;rs6803290;rs1463399;rs2084378;rs9880086;rs7371972;rs1374853;rs7616008;rs1823229	NA	0
2	6:69600001-69640000	6:66640001-66680000	1.95515e-09	HiC	GSE87112	Mesenchymal_Stem_Cell	intra	rs13204994;rs568144441	NA	0
2	6:69640001-69680000	6:66640001-66680000	5.20593e-14	HiC	GSE87112	Mesenchymal_Stem_Cell	intra	rs13191240;rs34617600;rs3798978:69678213:C:G	NA	0
2	6:69600001-69640000	6:66720001-66760000	1.95515e-09	HiC	GSE87112	Mesenchymal_Stem_Cell	intra	rs13204994;rs568144441	NA	0
2	6:69600001-69640000	6:66880001-66920000	3.03125e-08	HiC	GSE87112	Mesenchymal_Stem_Cell	intra	rs13204994;rs568144441	NA	0
2	6:69640001-69680000	6:66880001-66920000	1.37077e-11	HiC	GSE87112	Mesenchymal_Stem_Cell	intra	rs13191240;rs34617600;rs3798978:69678213:C:G	NA	0
2	6:69600001-69640000	6:66920001-66960000	1.89729e-07	HiC	GSE87112	Mesenchymal_Stem_Cell	intra	rs13204994;rs568144441	NA	0
2	6:69640001-69680000	6:66960001-67000000	6.4287e-07	HiC	GSE87112	Mesenchymal_Stem_Cell	intra	rs13191240;rs34617600;rs3798978:69678213:C:G	NA	0
2	6:69640001-69680000	6:67000001-67040000	7.51893e-14	HiC	GSE87112	Mesenchymal_Stem_Cell	intra	rs13191240;rs34617600;rs3798978:69678213:C:G	NA	0
2	6:69560001-69600000	6:67080001-67120000	2.30849e-13	HiC	GSE87112	Mesenchymal_Stem_Cell	intra	rs13208283;rs13201645	NA	0
2	6:69600001-69640000	6:67080001-67120000	5.58257e-13	HiC	GSE87112	Mesenchymal_Stem_Cell	intra	rs13204994;rs568144441	NA	0
2	6:69640001-69680000	6:67080001-67120000	5.40951e-09	HiC	GSE87112	Mesenchymal_Stem_Cell	intra	rs13191240;rs34617600;rs3798978:69678213:C:G	NA	0
2	6:69760001-69800000	6:67080001-67120000	1.46677e-11	HiC	GSE87112	Mesenchymal_Stem_Cell	intra	rs3799021:69760328:A:G;rs62416781:69762935:G:A;rs62416782:69766653:G:A;rs62416803:69766783:C:T;rs145624521;rs3734465;rs62416807:69773007:A:G;rs3799023:69774810:T:C;rs79811527:69776038:C:T	NA	0
2	6:69840001-69880000	6:67080001-67120000	5.93914e-08	HiC	GSE87112	Mesenchymal_Stem_Cell	intra	rs117674865	NA	0
2	6:69600001-69640000	6:67120001-67160000	3.82403e-09	HiC	GSE87112	Mesenchymal_Stem_Cell	intra	rs13204994;rs568144441	NA	0
2	6:69640001-69680000	6:67160001-67200000	6.99739e-11	HiC	GSE87112	Mesenchymal_Stem_Cell	intra	rs13191240;rs34617600;rs3798978:69678213:C:G	NA	0
2	6:69720001-69760000	6:67160001-67200000	5.40951e-09	HiC	GSE87112	Mesenchymal_Stem_Cell	intra	rs3799007:69723045:T:C;rs117667441:69731898:C:T;rs80164607:69737887:C:T;rs117271109;rs532909476;rs79911876:69743496:C:T;rs75556966:69746343:A:T;rs74802157:69748723:G:T;rs118099456:69750540:T:G	NA	0
2	6:69840001-69880000	6:67160001-67200000	6.4287e-07	HiC	GSE87112	Mesenchymal_Stem_Cell	intra	rs117674865	NA	0
2	6:69640001-69680000	6:67200001-67240000	2.09625e-08	HiC	GSE87112	Mesenchymal_Stem_Cell	intra	rs13191240;rs34617600;rs3798978:69678213:C:G	NA	0
2	6:69600001-69640000	6:67240001-67280000	2.99766e-10	HiC	GSE87112	Mesenchymal_Stem_Cell	intra	rs13204994;rs568144441	NA	0
2	6:69640001-69680000	6:67360001-67400000	3.15424e-08	HiC	GSE87112	Mesenchymal_Stem_Cell	intra	rs13191240;rs34617600;rs3798978:69678213:C:G	NA	0
2	6:69560001-69600000	6:67440001-67480000	5.35598e-08	HiC	GSE87112	Mesenchymal_Stem_Cell	intra	rs13208283;rs13201645	NA	0
2	6:69640001-69680000	6:67440001-67480000	1.48447e-10	HiC	GSE87112	Mesenchymal_Stem_Cell	intra	rs13191240;rs34617600;rs3798978:69678213:C:G	NA	0
2	6:69560001-69600000	6:67520001-67560000	1.2596e-09	HiC	GSE87112	Mesenchymal_Stem_Cell	intra	rs13208283;rs13201645	NA	0
2	6:69600001-69640000	6:67520001-67560000	6.41166e-14	HiC	GSE87112	Mesenchymal_Stem_Cell	intra	rs13204994;rs568144441	NA	0
2	6:69640001-69680000	6:67520001-67560000	1.35112e-13	HiC	GSE87112	Mesenchymal_Stem_Cell	intra	rs13191240;rs34617600;rs3798978:69678213:C:G	NA	0
2	6:69680001-69720000	6:67520001-67560000	1.09268e-07	HiC	GSE87112	Mesenchymal_Stem_Cell	intra	rs3798980;rs34526480:69684542:A:G;rs13191706:69686817:A:G;rs13194716:69686889:A:G;rs71555397:69690915:T:G;rs34470831;rs202015588	NA	0
2	6:69720001-69760000	6:67520001-67560000	1.03619e-11	HiC	GSE87112	Mesenchymal_Stem_Cell	intra	rs3799007:69723045:T:C;rs117667441:69731898:C:T;rs80164607:69737887:C:T;rs117271109;rs532909476;rs79911876:69743496:C:T;rs75556966:69746343:A:T;rs74802157:69748723:G:T;rs118099456:69750540:T:G	NA	0
2	6:69840001-69880000	6:67520001-67560000	5.07894e-13	HiC	GSE87112	Mesenchymal_Stem_Cell	intra	rs117674865	NA	0
2	6:69880001-69920000	6:67520001-67560000	1.54611e-07	HiC	GSE87112	Mesenchymal_Stem_Cell	intra	rs75126480	NA	0
2	6:69720001-69760000	6:67560001-67600000	3.37647e-07	HiC	GSE87112	Mesenchymal_Stem_Cell	intra	rs3799007:69723045:T:C;rs117667441:69731898:C:T;rs80164607:69737887:C:T;rs117271109;rs532909476;rs79911876:69743496:C:T;rs75556966:69746343:A:T;rs74802157:69748723:G:T;rs118099456:69750540:T:G	NA	0
2	6:69560001-69600000	6:67600001-67640000	1.23971e-09	HiC	GSE87112	Mesenchymal_Stem_Cell	intra	rs13208283;rs13201645	NA	0
2	6:69600001-69640000	6:67600001-67640000	2.24296e-09	HiC	GSE87112	Mesenchymal_Stem_Cell	intra	rs13204994;rs568144441	NA	0
2	6:69640001-69680000	6:67600001-67640000	1.30004e-13	HiC	GSE87112	Mesenchymal_Stem_Cell	intra	rs13191240;rs34617600;rs3798978:69678213:C:G	NA	0
2	6:69720001-69760000	6:67600001-67640000	1.46636e-09	HiC	GSE87112	Mesenchymal_Stem_Cell	intra	rs3799007:69723045:T:C;rs117667441:69731898:C:T;rs80164607:69737887:C:T;rs117271109;rs532909476;rs79911876:69743496:C:T;rs75556966:69746343:A:T;rs74802157:69748723:G:T;rs118099456:69750540:T:G	NA	0
2	6:69760001-69800000	6:67600001-67640000	2.93763e-13	HiC	GSE87112	Mesenchymal_Stem_Cell	intra	rs3799021:69760328:A:G;rs62416781:69762935:G:A;rs62416782:69766653:G:A;rs62416803:69766783:C:T;rs145624521;rs3734465;rs62416807:69773007:A:G;rs3799023:69774810:T:C;rs79811527:69776038:C:T	NA	0
2	6:69600001-69640000	6:67640001-67680000	3.71407e-07	HiC	GSE87112	Mesenchymal_Stem_Cell	intra	rs13204994;rs568144441	NA	0
2	6:69640001-69680000	6:67640001-67680000	7.36358e-08	HiC	GSE87112	Mesenchymal_Stem_Cell	intra	rs13191240;rs34617600;rs3798978:69678213:C:G	NA	0
2	6:69720001-69760000	6:67640001-67680000	2.46858e-09	HiC	GSE87112	Mesenchymal_Stem_Cell	intra	rs3799007:69723045:T:C;rs117667441:69731898:C:T;rs80164607:69737887:C:T;rs117271109;rs532909476;rs79911876:69743496:C:T;rs75556966:69746343:A:T;rs74802157:69748723:G:T;rs118099456:69750540:T:G	NA	0
2	6:69640001-69680000	6:67760001-67800000	1.32388e-07	HiC	GSE87112	Mesenchymal_Stem_Cell	intra	rs13191240;rs34617600;rs3798978:69678213:C:G	NA	0
2	6:69840001-69880000	6:68040001-68080000	5.62718e-08	HiC	GSE87112	Mesenchymal_Stem_Cell	intra	rs117674865	NA	0
2	6:69640001-69680000	6:68080001-68120000	5.34175e-09	HiC	GSE87112	Mesenchymal_Stem_Cell	intra	rs13191240;rs34617600;rs3798978:69678213:C:G	NA	0
2	6:69640001-69680000	6:68120001-68160000	1.50658e-08	HiC	GSE87112	Mesenchymal_Stem_Cell	intra	rs13191240;rs34617600;rs3798978:69678213:C:G	NA	0
2	6:69640001-69680000	6:69360001-69400000	2.66636e-11	HiC	GSE87112	Mesenchymal_Stem_Cell	intra	rs13191240;rs34617600;rs3798978:69678213:C:G	NA	0
2	6:69640001-69680000	6:69400001-69440000	7.12871e-12	HiC	GSE87112	Mesenchymal_Stem_Cell	intra	rs13191240;rs34617600;rs3798978:69678213:C:G	NA	0
2	6:69840001-69880000	6:69400001-69440000	5.89859e-11	HiC	GSE87112	Mesenchymal_Stem_Cell	intra	rs117674865	NA	0
2	6:69640001-69680000	6:69600001-69640000	3.56343e-12	HiC	GSE87112	Mesenchymal_Stem_Cell	intra	rs13191240;rs34617600;rs3798978:69678213:C:G	NA	0
2	6:69840001-69880000	6:69600001-69640000	3.61975e-10	HiC	GSE87112	Mesenchymal_Stem_Cell	intra	rs117674865	NA	0
2	6:69720001-69760000	6:69640001-69680000	1.00534e-09	HiC	GSE87112	Mesenchymal_Stem_Cell	intra	rs3799007:69723045:T:C;rs117667441:69731898:C:T;rs80164607:69737887:C:T;rs117271109;rs532909476;rs79911876:69743496:C:T;rs75556966:69746343:A:T;rs74802157:69748723:G:T;rs118099456:69750540:T:G	NA	0
2	6:69760001-69800000	6:69640001-69680000	2.94402e-10	HiC	GSE87112	Mesenchymal_Stem_Cell	intra	rs3799021:69760328:A:G;rs62416781:69762935:G:A;rs62416782:69766653:G:A;rs62416803:69766783:C:T;rs145624521;rs3734465;rs62416807:69773007:A:G;rs3799023:69774810:T:C;rs79811527:69776038:C:T	NA	0
2	6:69840001-69880000	6:69640001-69680000	1.56304e-12	HiC	GSE87112	Mesenchymal_Stem_Cell	intra	rs117674865	NA	0
2	6:69760001-69800000	6:69720001-69760000	2.63046e-36	HiC	GSE87112	Mesenchymal_Stem_Cell	intra	rs3799021:69760328:A:G;rs62416781:69762935:G:A;rs62416782:69766653:G:A;rs62416803:69766783:C:T;rs145624521;rs3734465;rs62416807:69773007:A:G;rs3799023:69774810:T:C;rs79811527:69776038:C:T	NA	0
2	6:69840001-69880000	6:69720001-69760000	2.83476e-13	HiC	GSE87112	Mesenchymal_Stem_Cell	intra	rs117674865	NA	0
2	6:69920001-69960000	6:69720001-69760000	8.31029e-12	HiC	GSE87112	Mesenchymal_Stem_Cell	intra	rs6937106	NA	0
2	6:69840001-69880000	6:69760001-69800000	2.17092e-15	HiC	GSE87112	Mesenchymal_Stem_Cell	intra	rs117674865	NA	0
2	6:69880001-69920000	6:69840001-69880000	8.45916e-11	HiC	GSE87112	Mesenchymal_Stem_Cell	intra	rs75126480	NA	0
2	6:69920001-69960000	6:69840001-69880000	3.22475e-10	HiC	GSE87112	Mesenchymal_Stem_Cell	intra	rs6937106	NA	0
3	11:107720001-107760000	11:107400001-107440000	3.16878e-13	HiC	GSE87112	Mesenchymal_Stem_Cell	intra	rs2456080;rs488512;rs2442683:107729615:G:T;rs502253:107731779:G:A;rs552438;rs543568;rs1242894	ENSG00000137760	1
3	11:107720001-107760000	11:107440001-107480000	1.48692e-10	HiC	GSE87112	Mesenchymal_Stem_Cell	intra	rs2456080;rs488512;rs2442683:107729615:G:T;rs502253:107731779:G:A;rs552438;rs543568;rs1242894	ENSG00000270969:ENSG00000110675:ENSG00000268467:ENSG00000255483	1
3	11:107720001-107760000	11:107480001-107520000	1.16938e-15	HiC	GSE87112	Mesenchymal_Stem_Cell	intra	rs2456080;rs488512;rs2442683:107729615:G:T;rs502253:107731779:G:A;rs552438;rs543568;rs1242894	ENSG00000254758	1
3	11:107720001-107760000	11:107640001-107680000	3.4369e-22	HiC	GSE87112	Mesenchymal_Stem_Cell	intra	rs2456080;rs488512;rs2442683:107729615:G:T;rs502253:107731779:G:A;rs552438;rs543568;rs1242894	ENSG00000214306:ENSG00000214305	1
4	17:53560001-53600000	17:50600001-50640000	5.68283e-09	HiC	GSE87112	Mesenchymal_Stem_Cell	intra	rs112417272;rs573589767;rs7208396;rs118056591;rs149775098;rs7211627;rs7215634;rs7220088;rs7215523;rs11079177;rs12601773;rs11871416;rs199501723;rs7226241:53573452:T:A;rs1553677;rs1010543:53574070:T:G	NA	0
4	17:53560001-53600000	17:50640001-50680000	1.90802e-07	HiC	GSE87112	Mesenchymal_Stem_Cell	intra	rs112417272;rs573589767;rs7208396;rs118056591;rs149775098;rs7211627;rs7215634;rs7220088;rs7215523;rs11079177;rs12601773;rs11871416;rs199501723;rs7226241:53573452:T:A;rs1553677;rs1010543:53574070:T:G	NA	0
4	17:53560001-53600000	17:50680001-50720000	3.3904e-08	HiC	GSE87112	Mesenchymal_Stem_Cell	intra	rs112417272;rs573589767;rs7208396;rs118056591;rs149775098;rs7211627;rs7215634;rs7220088;rs7215523;rs11079177;rs12601773;rs11871416;rs199501723;rs7226241:53573452:T:A;rs1553677;rs1010543:53574070:T:G	NA	0
4	17:53560001-53600000	17:50720001-50760000	3.62951e-13	HiC	GSE87112	Mesenchymal_Stem_Cell	intra	rs112417272;rs573589767;rs7208396;rs118056591;rs149775098;rs7211627;rs7215634;rs7220088;rs7215523;rs11079177;rs12601773;rs11871416;rs199501723;rs7226241:53573452:T:A;rs1553677;rs1010543:53574070:T:G	NA	0
4	17:53560001-53600000	17:50800001-50840000	3.3904e-08	HiC	GSE87112	Mesenchymal_Stem_Cell	intra	rs112417272;rs573589767;rs7208396;rs118056591;rs149775098;rs7211627;rs7215634;rs7220088;rs7215523;rs11079177;rs12601773;rs11871416;rs199501723;rs7226241:53573452:T:A;rs1553677;rs1010543:53574070:T:G	NA	0
4	17:53560001-53600000	17:50880001-50920000	6.90644e-10	HiC	GSE87112	Mesenchymal_Stem_Cell	intra	rs112417272;rs573589767;rs7208396;rs118056591;rs149775098;rs7211627;rs7215634;rs7220088;rs7215523;rs11079177;rs12601773;rs11871416;rs199501723;rs7226241:53573452:T:A;rs1553677;rs1010543:53574070:T:G	NA	0
4	17:53560001-53600000	17:51080001-51120000	6.90309e-14	HiC	GSE87112	Mesenchymal_Stem_Cell	intra	rs112417272;rs573589767;rs7208396;rs118056591;rs149775098;rs7211627;rs7215634;rs7220088;rs7215523;rs11079177;rs12601773;rs11871416;rs199501723;rs7226241:53573452:T:A;rs1553677;rs1010543:53574070:T:G	NA	0
4	17:53560001-53600000	17:51160001-51200000	3.47731e-08	HiC	GSE87112	Mesenchymal_Stem_Cell	intra	rs112417272;rs573589767;rs7208396;rs118056591;rs149775098;rs7211627;rs7215634;rs7220088;rs7215523;rs11079177;rs12601773;rs11871416;rs199501723;rs7226241:53573452:T:A;rs1553677;rs1010543:53574070:T:G	ENSG00000262902	1
4	17:53560001-53600000	17:51200001-51240000	1.44405e-11	HiC	GSE87112	Mesenchymal_Stem_Cell	intra	rs112417272;rs573589767;rs7208396;rs118056591;rs149775098;rs7211627;rs7215634;rs7220088;rs7215523;rs11079177;rs12601773;rs11871416;rs199501723;rs7226241:53573452:T:A;rs1553677;rs1010543:53574070:T:G	NA	0
4	17:53560001-53600000	17:51360001-51400000	4.36206e-11	HiC	GSE87112	Mesenchymal_Stem_Cell	intra	rs112417272;rs573589767;rs7208396;rs118056591;rs149775098;rs7211627;rs7215634;rs7220088;rs7215523;rs11079177;rs12601773;rs11871416;rs199501723;rs7226241:53573452:T:A;rs1553677;rs1010543:53574070:T:G	NA	0
4	17:53560001-53600000	17:51440001-51480000	3.34375e-08	HiC	GSE87112	Mesenchymal_Stem_Cell	intra	rs112417272;rs573589767;rs7208396;rs118056591;rs149775098;rs7211627;rs7215634;rs7220088;rs7215523;rs11079177;rs12601773;rs11871416;rs199501723;rs7226241:53573452:T:A;rs1553677;rs1010543:53574070:T:G	NA	0
4	17:53560001-53600000	17:51520001-51560000	1.88134e-09	HiC	GSE87112	Mesenchymal_Stem_Cell	intra	rs112417272;rs573589767;rs7208396;rs118056591;rs149775098;rs7211627;rs7215634;rs7220088;rs7215523;rs11079177;rs12601773;rs11871416;rs199501723;rs7226241:53573452:T:A;rs1553677;rs1010543:53574070:T:G	NA	0
4	17:53560001-53600000	17:51560001-51600000	9.8796e-09	HiC	GSE87112	Mesenchymal_Stem_Cell	intra	rs112417272;rs573589767;rs7208396;rs118056591;rs149775098;rs7211627;rs7215634;rs7220088;rs7215523;rs11079177;rs12601773;rs11871416;rs199501723;rs7226241:53573452:T:A;rs1553677;rs1010543:53574070:T:G	NA	0
4	17:53560001-53600000	17:51600001-51640000	8.7543e-07	HiC	GSE87112	Mesenchymal_Stem_Cell	intra	rs112417272;rs573589767;rs7208396;rs118056591;rs149775098;rs7211627;rs7215634;rs7220088;rs7215523;rs11079177;rs12601773;rs11871416;rs199501723;rs7226241:53573452:T:A;rs1553677;rs1010543:53574070:T:G	ENSG00000221534	1
4	17:53560001-53600000	17:51800001-51840000	2.77419e-08	HiC	GSE87112	Mesenchymal_Stem_Cell	intra	rs112417272;rs573589767;rs7208396;rs118056591;rs149775098;rs7211627;rs7215634;rs7220088;rs7215523;rs11079177;rs12601773;rs11871416;rs199501723;rs7226241:53573452:T:A;rs1553677;rs1010543:53574070:T:G	ENSG00000233380	1
4	17:53560001-53600000	17:51840001-51880000	8.02618e-11	HiC	GSE87112	Mesenchymal_Stem_Cell	intra	rs112417272;rs573589767;rs7208396;rs118056591;rs149775098;rs7211627;rs7215634;rs7220088;rs7215523;rs11079177;rs12601773;rs11871416;rs199501723;rs7226241:53573452:T:A;rs1553677;rs1010543:53574070:T:G	NA	0
4	17:53560001-53600000	17:52160001-52200000	7.26778e-07	HiC	GSE87112	Mesenchymal_Stem_Cell	intra	rs112417272;rs573589767;rs7208396;rs118056591;rs149775098;rs7211627;rs7215634;rs7220088;rs7215523;rs11079177;rs12601773;rs11871416;rs199501723;rs7226241:53573452:T:A;rs1553677;rs1010543:53574070:T:G	NA	0
4	17:53560001-53600000	17:52440001-52480000	5.13174e-09	HiC	GSE87112	Mesenchymal_Stem_Cell	intra	rs112417272;rs573589767;rs7208396;rs118056591;rs149775098;rs7211627;rs7215634;rs7220088;rs7215523;rs11079177;rs12601773;rs11871416;rs199501723;rs7226241:53573452:T:A;rs1553677;rs1010543:53574070:T:G	NA	0
4	17:53560001-53600000	17:52480001-52520000	1.53214e-10	HiC	GSE87112	Mesenchymal_Stem_Cell	intra	rs112417272;rs573589767;rs7208396;rs118056591;rs149775098;rs7211627;rs7215634;rs7220088;rs7215523;rs11079177;rs12601773;rs11871416;rs199501723;rs7226241:53573452:T:A;rs1553677;rs1010543:53574070:T:G	NA	0
4	17:53560001-53600000	17:52960001-53000000	2.72174e-20	HiC	GSE87112	Mesenchymal_Stem_Cell	intra	rs112417272;rs573589767;rs7208396;rs118056591;rs149775098;rs7211627;rs7215634;rs7220088;rs7215523;rs11079177;rs12601773;rs11871416;rs199501723;rs7226241:53573452:T:A;rs1553677;rs1010543:53574070:T:G	ENSG00000141198	1
4	17:53560001-53600000	17:53000001-53040000	5.53666e-08	HiC	GSE87112	Mesenchymal_Stem_Cell	intra	rs112417272;rs573589767;rs7208396;rs118056591;rs149775098;rs7211627;rs7215634;rs7220088;rs7215523;rs11079177;rs12601773;rs11871416;rs199501723;rs7226241:53573452:T:A;rs1553677;rs1010543:53574070:T:G	NA	0
4	17:53560001-53600000	17:53040001-53080000	6.57172e-77	HiC	GSE87112	Mesenchymal_Stem_Cell	intra	rs112417272;rs573589767;rs7208396;rs118056591;rs149775098;rs7211627;rs7215634;rs7220088;rs7215523;rs11079177;rs12601773;rs11871416;rs199501723;rs7226241:53573452:T:A;rs1553677;rs1010543:53574070:T:G	ENSG00000166260:ENSG00000166263	1
4	17:53560001-53600000	17:53080001-53120000	1.25382e-28	HiC	GSE87112	Mesenchymal_Stem_Cell	intra	rs112417272;rs573589767;rs7208396;rs118056591;rs149775098;rs7211627;rs7215634;rs7220088;rs7215523;rs11079177;rs12601773;rs11871416;rs199501723;rs7226241:53573452:T:A;rs1553677;rs1010543:53574070:T:G	NA	0
4	17:53560001-53600000	17:53120001-53160000	1.43373e-07	HiC	GSE87112	Mesenchymal_Stem_Cell	intra	rs112417272;rs573589767;rs7208396;rs118056591;rs149775098;rs7211627;rs7215634;rs7220088;rs7215523;rs11079177;rs12601773;rs11871416;rs199501723;rs7226241:53573452:T:A;rs1553677;rs1010543:53574070:T:G	NA	0
4	17:53560001-53600000	17:53160001-53200000	6.49675e-45	HiC	GSE87112	Mesenchymal_Stem_Cell	intra	rs112417272;rs573589767;rs7208396;rs118056591;rs149775098;rs7211627;rs7215634;rs7220088;rs7215523;rs11079177;rs12601773;rs11871416;rs199501723;rs7226241:53573452:T:A;rs1553677;rs1010543:53574070:T:G	NA	0
4	17:53560001-53600000	17:53200001-53240000	3.17269e-43	HiC	GSE87112	Mesenchymal_Stem_Cell	intra	rs112417272;rs573589767;rs7208396;rs118056591;rs149775098;rs7211627;rs7215634;rs7220088;rs7215523;rs11079177;rs12601773;rs11871416;rs199501723;rs7226241:53573452:T:A;rs1553677;rs1010543:53574070:T:G	NA	0
4	17:53560001-53600000	17:53280001-53320000	7.11593e-38	HiC	GSE87112	Mesenchymal_Stem_Cell	intra	rs112417272;rs573589767;rs7208396;rs118056591;rs149775098;rs7211627;rs7215634;rs7220088;rs7215523;rs11079177;rs12601773;rs11871416;rs199501723;rs7226241:53573452:T:A;rs1553677;rs1010543:53574070:T:G	NA	0
4	17:53560001-53600000	17:53320001-53360000	5.94044e-14	HiC	GSE87112	Mesenchymal_Stem_Cell	intra	rs112417272;rs573589767;rs7208396;rs118056591;rs149775098;rs7211627;rs7215634;rs7220088;rs7215523;rs11079177;rs12601773;rs11871416;rs199501723;rs7226241:53573452:T:A;rs1553677;rs1010543:53574070:T:G	ENSG00000108924:ENSG00000263096	1
4	17:53560001-53600000	17:53360001-53400000	1.93975e-40	HiC	GSE87112	Mesenchymal_Stem_Cell	intra	rs112417272;rs573589767;rs7208396;rs118056591;rs149775098;rs7211627;rs7215634;rs7220088;rs7215523;rs11079177;rs12601773;rs11871416;rs199501723;rs7226241:53573452:T:A;rs1553677;rs1010543:53574070:T:G	NA	0
4	17:53560001-53600000	17:53400001-53440000	8.66836e-125	HiC	GSE87112	Mesenchymal_Stem_Cell	intra	rs112417272;rs573589767;rs7208396;rs118056591;rs149775098;rs7211627;rs7215634;rs7220088;rs7215523;rs11079177;rs12601773;rs11871416;rs199501723;rs7226241:53573452:T:A;rs1553677;rs1010543:53574070:T:G	ENSG00000262079	1
4	17:53560001-53600000	17:53440001-53480000	8.62735e-22	HiC	GSE87112	Mesenchymal_Stem_Cell	intra	rs112417272;rs573589767;rs7208396;rs118056591;rs149775098;rs7211627;rs7215634;rs7220088;rs7215523;rs11079177;rs12601773;rs11871416;rs199501723;rs7226241:53573452:T:A;rs1553677;rs1010543:53574070:T:G	NA	0
4	17:53560001-53600000	17:53480001-53520000	5.56573e-237	HiC	GSE87112	Mesenchymal_Stem_Cell	intra	rs112417272;rs573589767;rs7208396;rs118056591;rs149775098;rs7211627;rs7215634;rs7220088;rs7215523;rs11079177;rs12601773;rs11871416;rs199501723;rs7226241:53573452:T:A;rs1553677;rs1010543:53574070:T:G	ENSG00000108960	1
4	17:53560001-53600000	17:53520001-53560000	6.78753e-184	HiC	GSE87112	Mesenchymal_Stem_Cell	intra	rs112417272;rs573589767;rs7208396;rs118056591;rs149775098;rs7211627;rs7215634;rs7220088;rs7215523;rs11079177;rs12601773;rs11871416;rs199501723;rs7226241:53573452:T:A;rs1553677;rs1010543:53574070:T:G	ENSG00000262395	1
1	3:59640001-59680000	3:59680001-59720000	9.23724e-37	HiC	GSE87112	Mesendoderm	intra	rs1672311;rs1298152;rs1281464;rs1296318;rs1297216;rs1281465;3:59666001:A:G;rs1281469;rs1666072;rs1672314;rs138142592;rs1672315;rs1672316;rs1628081;rs1666071;rs1672320;rs1616465;rs1672321;rs1080161;rs6446076;rs6446077:59677100:G:A;rs2886782:59677938:C:T;rs7635981;rs1542214:59678802:G:T;rs2166792	NA	0
1	3:59640001-59680000	3:59720001-59760000	3.85947e-112	HiC	GSE87112	Mesendoderm	intra	rs1672311;rs1298152;rs1281464;rs1296318;rs1297216;rs1281465;3:59666001:A:G;rs1281469;rs1666072;rs1672314;rs138142592;rs1672315;rs1672316;rs1628081;rs1666071;rs1672320;rs1616465;rs1672321;rs1080161;rs6446076;rs6446077:59677100:G:A;rs2886782:59677938:C:T;rs7635981;rs1542214:59678802:G:T;rs2166792	NA	0
1	3:59640001-59680000	3:59760001-59800000	4.68906e-37	HiC	GSE87112	Mesendoderm	intra	rs1672311;rs1298152;rs1281464;rs1296318;rs1297216;rs1281465;3:59666001:A:G;rs1281469;rs1666072;rs1672314;rs138142592;rs1672315;rs1672316;rs1628081;rs1666071;rs1672320;rs1616465;rs1672321;rs1080161;rs6446076;rs6446077:59677100:G:A;rs2886782:59677938:C:T;rs7635981;rs1542214:59678802:G:T;rs2166792	NA	0
1	3:59640001-59680000	3:59800001-59840000	1.26274e-88	HiC	GSE87112	Mesendoderm	intra	rs1672311;rs1298152;rs1281464;rs1296318;rs1297216;rs1281465;3:59666001:A:G;rs1281469;rs1666072;rs1672314;rs138142592;rs1672315;rs1672316;rs1628081;rs1666071;rs1672320;rs1616465;rs1672321;rs1080161;rs6446076;rs6446077:59677100:G:A;rs2886782:59677938:C:T;rs7635981;rs1542214:59678802:G:T;rs2166792	NA	0
1	3:59640001-59680000	3:59840001-59880000	2.36303e-23	HiC	GSE87112	Mesendoderm	intra	rs1672311;rs1298152;rs1281464;rs1296318;rs1297216;rs1281465;3:59666001:A:G;rs1281469;rs1666072;rs1672314;rs138142592;rs1672315;rs1672316;rs1628081;rs1666071;rs1672320;rs1616465;rs1672321;rs1080161;rs6446076;rs6446077:59677100:G:A;rs2886782:59677938:C:T;rs7635981;rs1542214:59678802:G:T;rs2166792	NA	0
1	3:59640001-59680000	3:59920001-59960000	1.08741e-20	HiC	GSE87112	Mesendoderm	intra	rs1672311;rs1298152;rs1281464;rs1296318;rs1297216;rs1281465;3:59666001:A:G;rs1281469;rs1666072;rs1672314;rs138142592;rs1672315;rs1672316;rs1628081;rs1666071;rs1672320;rs1616465;rs1672321;rs1080161;rs6446076;rs6446077:59677100:G:A;rs2886782:59677938:C:T;rs7635981;rs1542214:59678802:G:T;rs2166792	ENSG00000269415	1
1	3:59640001-59680000	3:59960001-60000000	1.07499e-21	HiC	GSE87112	Mesendoderm	intra	rs1672311;rs1298152;rs1281464;rs1296318;rs1297216;rs1281465;3:59666001:A:G;rs1281469;rs1666072;rs1672314;rs138142592;rs1672315;rs1672316;rs1628081;rs1666071;rs1672320;rs1616465;rs1672321;rs1080161;rs6446076;rs6446077:59677100:G:A;rs2886782:59677938:C:T;rs7635981;rs1542214:59678802:G:T;rs2166792	NA	0
1	3:59640001-59680000	3:60040001-60080000	1.59587e-17	HiC	GSE87112	Mesendoderm	intra	rs1672311;rs1298152;rs1281464;rs1296318;rs1297216;rs1281465;3:59666001:A:G;rs1281469;rs1666072;rs1672314;rs138142592;rs1672315;rs1672316;rs1628081;rs1666071;rs1672320;rs1616465;rs1672321;rs1080161;rs6446076;rs6446077:59677100:G:A;rs2886782:59677938:C:T;rs7635981;rs1542214:59678802:G:T;rs2166792	NA	0
1	3:59640001-59680000	3:60080001-60120000	4.59528e-11	HiC	GSE87112	Mesendoderm	intra	rs1672311;rs1298152;rs1281464;rs1296318;rs1297216;rs1281465;3:59666001:A:G;rs1281469;rs1666072;rs1672314;rs138142592;rs1672315;rs1672316;rs1628081;rs1666071;rs1672320;rs1616465;rs1672321;rs1080161;rs6446076;rs6446077:59677100:G:A;rs2886782:59677938:C:T;rs7635981;rs1542214:59678802:G:T;rs2166792	NA	0
1	3:59640001-59680000	3:60120001-60160000	2.75714e-28	HiC	GSE87112	Mesendoderm	intra	rs1672311;rs1298152;rs1281464;rs1296318;rs1297216;rs1281465;3:59666001:A:G;rs1281469;rs1666072;rs1672314;rs138142592;rs1672315;rs1672316;rs1628081;rs1666071;rs1672320;rs1616465;rs1672321;rs1080161;rs6446076;rs6446077:59677100:G:A;rs2886782:59677938:C:T;rs7635981;rs1542214:59678802:G:T;rs2166792	NA	0
1	3:59640001-59680000	3:60160001-60200000	4.27589e-13	HiC	GSE87112	Mesendoderm	intra	rs1672311;rs1298152;rs1281464;rs1296318;rs1297216;rs1281465;3:59666001:A:G;rs1281469;rs1666072;rs1672314;rs138142592;rs1672315;rs1672316;rs1628081;rs1666071;rs1672320;rs1616465;rs1672321;rs1080161;rs6446076;rs6446077:59677100:G:A;rs2886782:59677938:C:T;rs7635981;rs1542214:59678802:G:T;rs2166792	NA	0
1	3:59640001-59680000	3:60200001-60240000	2.64957e-35	HiC	GSE87112	Mesendoderm	intra	rs1672311;rs1298152;rs1281464;rs1296318;rs1297216;rs1281465;3:59666001:A:G;rs1281469;rs1666072;rs1672314;rs138142592;rs1672315;rs1672316;rs1628081;rs1666071;rs1672320;rs1616465;rs1672321;rs1080161;rs6446076;rs6446077:59677100:G:A;rs2886782:59677938:C:T;rs7635981;rs1542214:59678802:G:T;rs2166792	NA	0
1	3:59640001-59680000	3:60240001-60280000	3.62192e-18	HiC	GSE87112	Mesendoderm	intra	rs1672311;rs1298152;rs1281464;rs1296318;rs1297216;rs1281465;3:59666001:A:G;rs1281469;rs1666072;rs1672314;rs138142592;rs1672315;rs1672316;rs1628081;rs1666071;rs1672320;rs1616465;rs1672321;rs1080161;rs6446076;rs6446077:59677100:G:A;rs2886782:59677938:C:T;rs7635981;rs1542214:59678802:G:T;rs2166792	NA	0
1	3:59640001-59680000	3:60280001-60320000	2.0788e-28	HiC	GSE87112	Mesendoderm	intra	rs1672311;rs1298152;rs1281464;rs1296318;rs1297216;rs1281465;3:59666001:A:G;rs1281469;rs1666072;rs1672314;rs138142592;rs1672315;rs1672316;rs1628081;rs1666071;rs1672320;rs1616465;rs1672321;rs1080161;rs6446076;rs6446077:59677100:G:A;rs2886782:59677938:C:T;rs7635981;rs1542214:59678802:G:T;rs2166792	NA	0
1	3:59640001-59680000	3:60320001-60360000	8.04104e-43	HiC	GSE87112	Mesendoderm	intra	rs1672311;rs1298152;rs1281464;rs1296318;rs1297216;rs1281465;3:59666001:A:G;rs1281469;rs1666072;rs1672314;rs138142592;rs1672315;rs1672316;rs1628081;rs1666071;rs1672320;rs1616465;rs1672321;rs1080161;rs6446076;rs6446077:59677100:G:A;rs2886782:59677938:C:T;rs7635981;rs1542214:59678802:G:T;rs2166792	NA	0
1	3:59640001-59680000	3:60360001-60400000	1.68865e-23	HiC	GSE87112	Mesendoderm	intra	rs1672311;rs1298152;rs1281464;rs1296318;rs1297216;rs1281465;3:59666001:A:G;rs1281469;rs1666072;rs1672314;rs138142592;rs1672315;rs1672316;rs1628081;rs1666071;rs1672320;rs1616465;rs1672321;rs1080161;rs6446076;rs6446077:59677100:G:A;rs2886782:59677938:C:T;rs7635981;rs1542214:59678802:G:T;rs2166792	NA	0
1	3:59640001-59680000	3:60400001-60440000	9.30168e-20	HiC	GSE87112	Mesendoderm	intra	rs1672311;rs1298152;rs1281464;rs1296318;rs1297216;rs1281465;3:59666001:A:G;rs1281469;rs1666072;rs1672314;rs138142592;rs1672315;rs1672316;rs1628081;rs1666071;rs1672320;rs1616465;rs1672321;rs1080161;rs6446076;rs6446077:59677100:G:A;rs2886782:59677938:C:T;rs7635981;rs1542214:59678802:G:T;rs2166792	NA	0
1	3:59640001-59680000	3:60480001-60520000	2.40298e-12	HiC	GSE87112	Mesendoderm	intra	rs1672311;rs1298152;rs1281464;rs1296318;rs1297216;rs1281465;3:59666001:A:G;rs1281469;rs1666072;rs1672314;rs138142592;rs1672315;rs1672316;rs1628081;rs1666071;rs1672320;rs1616465;rs1672321;rs1080161;rs6446076;rs6446077:59677100:G:A;rs2886782:59677938:C:T;rs7635981;rs1542214:59678802:G:T;rs2166792	NA	0
1	3:59640001-59680000	3:60520001-60560000	1.6107e-07	HiC	GSE87112	Mesendoderm	intra	rs1672311;rs1298152;rs1281464;rs1296318;rs1297216;rs1281465;3:59666001:A:G;rs1281469;rs1666072;rs1672314;rs138142592;rs1672315;rs1672316;rs1628081;rs1666071;rs1672320;rs1616465;rs1672321;rs1080161;rs6446076;rs6446077:59677100:G:A;rs2886782:59677938:C:T;rs7635981;rs1542214:59678802:G:T;rs2166792	NA	0
1	3:59640001-59680000	3:60560001-60600000	2.679e-10	HiC	GSE87112	Mesendoderm	intra	rs1672311;rs1298152;rs1281464;rs1296318;rs1297216;rs1281465;3:59666001:A:G;rs1281469;rs1666072;rs1672314;rs138142592;rs1672315;rs1672316;rs1628081;rs1666071;rs1672320;rs1616465;rs1672321;rs1080161;rs6446076;rs6446077:59677100:G:A;rs2886782:59677938:C:T;rs7635981;rs1542214:59678802:G:T;rs2166792	NA	0
1	3:59640001-59680000	3:60600001-60640000	9.5656e-18	HiC	GSE87112	Mesendoderm	intra	rs1672311;rs1298152;rs1281464;rs1296318;rs1297216;rs1281465;3:59666001:A:G;rs1281469;rs1666072;rs1672314;rs138142592;rs1672315;rs1672316;rs1628081;rs1666071;rs1672320;rs1616465;rs1672321;rs1080161;rs6446076;rs6446077:59677100:G:A;rs2886782:59677938:C:T;rs7635981;rs1542214:59678802:G:T;rs2166792	ENSG00000240097	1
1	3:59640001-59680000	3:60680001-60720000	9.0356e-08	HiC	GSE87112	Mesendoderm	intra	rs1672311;rs1298152;rs1281464;rs1296318;rs1297216;rs1281465;3:59666001:A:G;rs1281469;rs1666072;rs1672314;rs138142592;rs1672315;rs1672316;rs1628081;rs1666071;rs1672320;rs1616465;rs1672321;rs1080161;rs6446076;rs6446077:59677100:G:A;rs2886782:59677938:C:T;rs7635981;rs1542214:59678802:G:T;rs2166792	ENSG00000225673:ENSG00000244183	1
1	3:59640001-59680000	3:60720001-60760000	6.662e-13	HiC	GSE87112	Mesendoderm	intra	rs1672311;rs1298152;rs1281464;rs1296318;rs1297216;rs1281465;3:59666001:A:G;rs1281469;rs1666072;rs1672314;rs138142592;rs1672315;rs1672316;rs1628081;rs1666071;rs1672320;rs1616465;rs1672321;rs1080161;rs6446076;rs6446077:59677100:G:A;rs2886782:59677938:C:T;rs7635981;rs1542214:59678802:G:T;rs2166792	NA	0
1	3:59640001-59680000	3:60760001-60800000	5.33696e-14	HiC	GSE87112	Mesendoderm	intra	rs1672311;rs1298152;rs1281464;rs1296318;rs1297216;rs1281465;3:59666001:A:G;rs1281469;rs1666072;rs1672314;rs138142592;rs1672315;rs1672316;rs1628081;rs1666071;rs1672320;rs1616465;rs1672321;rs1080161;rs6446076;rs6446077:59677100:G:A;rs2886782:59677938:C:T;rs7635981;rs1542214:59678802:G:T;rs2166792	NA	0
1	3:59640001-59680000	3:60800001-60840000	1.33813e-08	HiC	GSE87112	Mesendoderm	intra	rs1672311;rs1298152;rs1281464;rs1296318;rs1297216;rs1281465;3:59666001:A:G;rs1281469;rs1666072;rs1672314;rs138142592;rs1672315;rs1672316;rs1628081;rs1666071;rs1672320;rs1616465;rs1672321;rs1080161;rs6446076;rs6446077:59677100:G:A;rs2886782:59677938:C:T;rs7635981;rs1542214:59678802:G:T;rs2166792	NA	0
1	3:59640001-59680000	3:60840001-60880000	1.56999e-08	HiC	GSE87112	Mesendoderm	intra	rs1672311;rs1298152;rs1281464;rs1296318;rs1297216;rs1281465;3:59666001:A:G;rs1281469;rs1666072;rs1672314;rs138142592;rs1672315;rs1672316;rs1628081;rs1666071;rs1672320;rs1616465;rs1672321;rs1080161;rs6446076;rs6446077:59677100:G:A;rs2886782:59677938:C:T;rs7635981;rs1542214:59678802:G:T;rs2166792	ENSG00000212211	1
1	3:59640001-59680000	3:60880001-60920000	3.54946e-07	HiC	GSE87112	Mesendoderm	intra	rs1672311;rs1298152;rs1281464;rs1296318;rs1297216;rs1281465;3:59666001:A:G;rs1281469;rs1666072;rs1672314;rs138142592;rs1672315;rs1672316;rs1628081;rs1666071;rs1672320;rs1616465;rs1672321;rs1080161;rs6446076;rs6446077:59677100:G:A;rs2886782:59677938:C:T;rs7635981;rs1542214:59678802:G:T;rs2166792	NA	0
1	3:59640001-59680000	3:60920001-60960000	3.30186e-16	HiC	GSE87112	Mesendoderm	intra	rs1672311;rs1298152;rs1281464;rs1296318;rs1297216;rs1281465;3:59666001:A:G;rs1281469;rs1666072;rs1672314;rs138142592;rs1672315;rs1672316;rs1628081;rs1666071;rs1672320;rs1616465;rs1672321;rs1080161;rs6446076;rs6446077:59677100:G:A;rs2886782:59677938:C:T;rs7635981;rs1542214:59678802:G:T;rs2166792	NA	0
1	3:59640001-59680000	3:60960001-61000000	9.7202e-23	HiC	GSE87112	Mesendoderm	intra	rs1672311;rs1298152;rs1281464;rs1296318;rs1297216;rs1281465;3:59666001:A:G;rs1281469;rs1666072;rs1672314;rs138142592;rs1672315;rs1672316;rs1628081;rs1666071;rs1672320;rs1616465;rs1672321;rs1080161;rs6446076;rs6446077:59677100:G:A;rs2886782:59677938:C:T;rs7635981;rs1542214:59678802:G:T;rs2166792	NA	0
1	3:59640001-59680000	3:61040001-61080000	1.71525e-14	HiC	GSE87112	Mesendoderm	intra	rs1672311;rs1298152;rs1281464;rs1296318;rs1297216;rs1281465;3:59666001:A:G;rs1281469;rs1666072;rs1672314;rs138142592;rs1672315;rs1672316;rs1628081;rs1666071;rs1672320;rs1616465;rs1672321;rs1080161;rs6446076;rs6446077:59677100:G:A;rs2886782:59677938:C:T;rs7635981;rs1542214:59678802:G:T;rs2166792	NA	0
1	3:59640001-59680000	3:61080001-61120000	4.9808e-13	HiC	GSE87112	Mesendoderm	intra	rs1672311;rs1298152;rs1281464;rs1296318;rs1297216;rs1281465;3:59666001:A:G;rs1281469;rs1666072;rs1672314;rs138142592;rs1672315;rs1672316;rs1628081;rs1666071;rs1672320;rs1616465;rs1672321;rs1080161;rs6446076;rs6446077:59677100:G:A;rs2886782:59677938:C:T;rs7635981;rs1542214:59678802:G:T;rs2166792	NA	0
1	3:59640001-59680000	3:61120001-61160000	3.57481e-13	HiC	GSE87112	Mesendoderm	intra	rs1672311;rs1298152;rs1281464;rs1296318;rs1297216;rs1281465;3:59666001:A:G;rs1281469;rs1666072;rs1672314;rs138142592;rs1672315;rs1672316;rs1628081;rs1666071;rs1672320;rs1616465;rs1672321;rs1080161;rs6446076;rs6446077:59677100:G:A;rs2886782:59677938:C:T;rs7635981;rs1542214:59678802:G:T;rs2166792	NA	0
1	3:59640001-59680000	3:61160001-61200000	1.75014e-09	HiC	GSE87112	Mesendoderm	intra	rs1672311;rs1298152;rs1281464;rs1296318;rs1297216;rs1281465;3:59666001:A:G;rs1281469;rs1666072;rs1672314;rs138142592;rs1672315;rs1672316;rs1628081;rs1666071;rs1672320;rs1616465;rs1672321;rs1080161;rs6446076;rs6446077:59677100:G:A;rs2886782:59677938:C:T;rs7635981;rs1542214:59678802:G:T;rs2166792	NA	0
1	3:59640001-59680000	3:61200001-61240000	1.80572e-09	HiC	GSE87112	Mesendoderm	intra	rs1672311;rs1298152;rs1281464;rs1296318;rs1297216;rs1281465;3:59666001:A:G;rs1281469;rs1666072;rs1672314;rs138142592;rs1672315;rs1672316;rs1628081;rs1666071;rs1672320;rs1616465;rs1672321;rs1080161;rs6446076;rs6446077:59677100:G:A;rs2886782:59677938:C:T;rs7635981;rs1542214:59678802:G:T;rs2166792	ENSG00000189283	1
1	3:59640001-59680000	3:61240001-61280000	8.23226e-24	HiC	GSE87112	Mesendoderm	intra	rs1672311;rs1298152;rs1281464;rs1296318;rs1297216;rs1281465;3:59666001:A:G;rs1281469;rs1666072;rs1672314;rs138142592;rs1672315;rs1672316;rs1628081;rs1666071;rs1672320;rs1616465;rs1672321;rs1080161;rs6446076;rs6446077:59677100:G:A;rs2886782:59677938:C:T;rs7635981;rs1542214:59678802:G:T;rs2166792	NA	0
1	3:59640001-59680000	3:61280001-61320000	5.61481e-17	HiC	GSE87112	Mesendoderm	intra	rs1672311;rs1298152;rs1281464;rs1296318;rs1297216;rs1281465;3:59666001:A:G;rs1281469;rs1666072;rs1672314;rs138142592;rs1672315;rs1672316;rs1628081;rs1666071;rs1672320;rs1616465;rs1672321;rs1080161;rs6446076;rs6446077:59677100:G:A;rs2886782:59677938:C:T;rs7635981;rs1542214:59678802:G:T;rs2166792	NA	0
1	3:59640001-59680000	3:61320001-61360000	8.40355e-11	HiC	GSE87112	Mesendoderm	intra	rs1672311;rs1298152;rs1281464;rs1296318;rs1297216;rs1281465;3:59666001:A:G;rs1281469;rs1666072;rs1672314;rs138142592;rs1672315;rs1672316;rs1628081;rs1666071;rs1672320;rs1616465;rs1672321;rs1080161;rs6446076;rs6446077:59677100:G:A;rs2886782:59677938:C:T;rs7635981;rs1542214:59678802:G:T;rs2166792	NA	0
1	3:59640001-59680000	3:61400001-61440000	6.49005e-16	HiC	GSE87112	Mesendoderm	intra	rs1672311;rs1298152;rs1281464;rs1296318;rs1297216;rs1281465;3:59666001:A:G;rs1281469;rs1666072;rs1672314;rs138142592;rs1672315;rs1672316;rs1628081;rs1666071;rs1672320;rs1616465;rs1672321;rs1080161;rs6446076;rs6446077:59677100:G:A;rs2886782:59677938:C:T;rs7635981;rs1542214:59678802:G:T;rs2166792	NA	0
1	3:59640001-59680000	3:61440001-61480000	4.01782e-13	HiC	GSE87112	Mesendoderm	intra	rs1672311;rs1298152;rs1281464;rs1296318;rs1297216;rs1281465;3:59666001:A:G;rs1281469;rs1666072;rs1672314;rs138142592;rs1672315;rs1672316;rs1628081;rs1666071;rs1672320;rs1616465;rs1672321;rs1080161;rs6446076;rs6446077:59677100:G:A;rs2886782:59677938:C:T;rs7635981;rs1542214:59678802:G:T;rs2166792	NA	0
1	3:59640001-59680000	3:61600001-61640000	5.30082e-10	HiC	GSE87112	Mesendoderm	intra	rs1672311;rs1298152;rs1281464;rs1296318;rs1297216;rs1281465;3:59666001:A:G;rs1281469;rs1666072;rs1672314;rs138142592;rs1672315;rs1672316;rs1628081;rs1666071;rs1672320;rs1616465;rs1672321;rs1080161;rs6446076;rs6446077:59677100:G:A;rs2886782:59677938:C:T;rs7635981;rs1542214:59678802:G:T;rs2166792	NA	0
1	3:59640001-59680000	3:61840001-61880000	3.7489e-08	HiC	GSE87112	Mesendoderm	intra	rs1672311;rs1298152;rs1281464;rs1296318;rs1297216;rs1281465;3:59666001:A:G;rs1281469;rs1666072;rs1672314;rs138142592;rs1672315;rs1672316;rs1628081;rs1666071;rs1672320;rs1616465;rs1672321;rs1080161;rs6446076;rs6446077:59677100:G:A;rs2886782:59677938:C:T;rs7635981;rs1542214:59678802:G:T;rs2166792	NA	0
1	3:59640001-59680000	3:62000001-62040000	1.92545e-09	HiC	GSE87112	Mesendoderm	intra	rs1672311;rs1298152;rs1281464;rs1296318;rs1297216;rs1281465;3:59666001:A:G;rs1281469;rs1666072;rs1672314;rs138142592;rs1672315;rs1672316;rs1628081;rs1666071;rs1672320;rs1616465;rs1672321;rs1080161;rs6446076;rs6446077:59677100:G:A;rs2886782:59677938:C:T;rs7635981;rs1542214:59678802:G:T;rs2166792	NA	0
1	3:59640001-59680000	3:62080001-62120000	3.61976e-08	HiC	GSE87112	Mesendoderm	intra	rs1672311;rs1298152;rs1281464;rs1296318;rs1297216;rs1281465;3:59666001:A:G;rs1281469;rs1666072;rs1672314;rs138142592;rs1672315;rs1672316;rs1628081;rs1666071;rs1672320;rs1616465;rs1672321;rs1080161;rs6446076;rs6446077:59677100:G:A;rs2886782:59677938:C:T;rs7635981;rs1542214:59678802:G:T;rs2166792	ENSG00000252184:ENSG00000237456	1
1	3:59640001-59680000	3:62120001-62160000	1.17194e-09	HiC	GSE87112	Mesendoderm	intra	rs1672311;rs1298152;rs1281464;rs1296318;rs1297216;rs1281465;3:59666001:A:G;rs1281469;rs1666072;rs1672314;rs138142592;rs1672315;rs1672316;rs1628081;rs1666071;rs1672320;rs1616465;rs1672321;rs1080161;rs6446076;rs6446077:59677100:G:A;rs2886782:59677938:C:T;rs7635981;rs1542214:59678802:G:T;rs2166792	NA	0
1	3:59640001-59680000	3:62200001-62240000	7.32581e-17	HiC	GSE87112	Mesendoderm	intra	rs1672311;rs1298152;rs1281464;rs1296318;rs1297216;rs1281465;3:59666001:A:G;rs1281469;rs1666072;rs1672314;rs138142592;rs1672315;rs1672316;rs1628081;rs1666071;rs1672320;rs1616465;rs1672321;rs1080161;rs6446076;rs6446077:59677100:G:A;rs2886782:59677938:C:T;rs7635981;rs1542214:59678802:G:T;rs2166792	NA	0
1	3:59640001-59680000	3:62240001-62280000	8.87873e-17	HiC	GSE87112	Mesendoderm	intra	rs1672311;rs1298152;rs1281464;rs1296318;rs1297216;rs1281465;3:59666001:A:G;rs1281469;rs1666072;rs1672314;rs138142592;rs1672315;rs1672316;rs1628081;rs1666071;rs1672320;rs1616465;rs1672321;rs1080161;rs6446076;rs6446077:59677100:G:A;rs2886782:59677938:C:T;rs7635981;rs1542214:59678802:G:T;rs2166792	NA	0
1	3:59640001-59680000	3:62280001-62320000	7.14747e-09	HiC	GSE87112	Mesendoderm	intra	rs1672311;rs1298152;rs1281464;rs1296318;rs1297216;rs1281465;3:59666001:A:G;rs1281469;rs1666072;rs1672314;rs138142592;rs1672315;rs1672316;rs1628081;rs1666071;rs1672320;rs1616465;rs1672321;rs1080161;rs6446076;rs6446077:59677100:G:A;rs2886782:59677938:C:T;rs7635981;rs1542214:59678802:G:T;rs2166792	ENSG00000114405	1
1	3:59640001-59680000	3:62440001-62480000	3.46906e-08	HiC	GSE87112	Mesendoderm	intra	rs1672311;rs1298152;rs1281464;rs1296318;rs1297216;rs1281465;3:59666001:A:G;rs1281469;rs1666072;rs1672314;rs138142592;rs1672315;rs1672316;rs1628081;rs1666071;rs1672320;rs1616465;rs1672321;rs1080161;rs6446076;rs6446077:59677100:G:A;rs2886782:59677938:C:T;rs7635981;rs1542214:59678802:G:T;rs2166792	NA	0
1	3:59640001-59680000	3:62520001-62560000	1.52645e-07	HiC	GSE87112	Mesendoderm	intra	rs1672311;rs1298152;rs1281464;rs1296318;rs1297216;rs1281465;3:59666001:A:G;rs1281469;rs1666072;rs1672314;rs138142592;rs1672315;rs1672316;rs1628081;rs1666071;rs1672320;rs1616465;rs1672321;rs1080161;rs6446076;rs6446077:59677100:G:A;rs2886782:59677938:C:T;rs7635981;rs1542214:59678802:G:T;rs2166792	NA	0
1	3:59680001-59720000	3:59720001-59760000	2.1482e-27	HiC	GSE87112	Mesendoderm	intra	rs6795459;rs1447816:59684754:C:T;rs1374861;rs6446078;rs997346;rs6803290;rs1463399;rs2084378;rs9880086;rs7371972;rs1374853;rs7616008;rs1823229	NA	0
1	3:59680001-59720000	3:59800001-59840000	5.76644e-12	HiC	GSE87112	Mesendoderm	intra	rs6795459;rs1447816:59684754:C:T;rs1374861;rs6446078;rs997346;rs6803290;rs1463399;rs2084378;rs9880086;rs7371972;rs1374853;rs7616008;rs1823229	NA	0
1	3:59680001-59720000	3:60200001-60240000	2.32879e-09	HiC	GSE87112	Mesendoderm	intra	rs6795459;rs1447816:59684754:C:T;rs1374861;rs6446078;rs997346;rs6803290;rs1463399;rs2084378;rs9880086;rs7371972;rs1374853;rs7616008;rs1823229	NA	0
1	3:59680001-59720000	3:61400001-61440000	1.42125e-13	HiC	GSE87112	Mesendoderm	intra	rs6795459;rs1447816:59684754:C:T;rs1374861;rs6446078;rs997346;rs6803290;rs1463399;rs2084378;rs9880086;rs7371972;rs1374853;rs7616008;rs1823229	NA	0
1	3:59680001-59720000	3:62160001-62200000	1.90047e-08	HiC	GSE87112	Mesendoderm	intra	rs6795459;rs1447816:59684754:C:T;rs1374861;rs6446078;rs997346;rs6803290;rs1463399;rs2084378;rs9880086;rs7371972;rs1374853;rs7616008;rs1823229	NA	0
1	3:59680001-59720000	3:62200001-62240000	3.5089e-08	HiC	GSE87112	Mesendoderm	intra	rs6795459;rs1447816:59684754:C:T;rs1374861;rs6446078;rs997346;rs6803290;rs1463399;rs2084378;rs9880086;rs7371972;rs1374853;rs7616008;rs1823229	NA	0
1	3:59680001-59720000	3:62240001-62280000	5.96233e-08	HiC	GSE87112	Mesendoderm	intra	rs6795459;rs1447816:59684754:C:T;rs1374861;rs6446078;rs997346;rs6803290;rs1463399;rs2084378;rs9880086;rs7371972;rs1374853;rs7616008;rs1823229	NA	0
2	6:69520001-69560000	6:70800001-70840000	2.50796e-10	HiC	GSE87112	Mesendoderm	intra	6:69558987:A:G	ENSG00000216365	1
2	6:69520001-69560000	6:70840001-70880000	4.06528e-10	HiC	GSE87112	Mesendoderm	intra	6:69558987:A:G	NA	0
2	6:69560001-69600000	6:69640001-69680000	1.66461e-07	HiC	GSE87112	Mesendoderm	intra	rs13208283;rs13201645	NA	0
2	6:69560001-69600000	6:69720001-69760000	1.24392e-07	HiC	GSE87112	Mesendoderm	intra	rs13208283;rs13201645	NA	0
2	6:69560001-69600000	6:69840001-69880000	3.79058e-08	HiC	GSE87112	Mesendoderm	intra	rs13208283;rs13201645	NA	0
2	6:69560001-69600000	6:69960001-70000000	5.44739e-08	HiC	GSE87112	Mesendoderm	intra	rs13208283;rs13201645	NA	0
2	6:69560001-69600000	6:70240001-70280000	6.89725e-17	HiC	GSE87112	Mesendoderm	intra	rs13208283;rs13201645	NA	0
2	6:69560001-69600000	6:70280001-70320000	9.26666e-07	HiC	GSE87112	Mesendoderm	intra	rs13208283;rs13201645	NA	0
2	6:69560001-69600000	6:70360001-70400000	1.06439e-08	HiC	GSE87112	Mesendoderm	intra	rs13208283;rs13201645	NA	0
2	6:69560001-69600000	6:70400001-70440000	2.6249e-08	HiC	GSE87112	Mesendoderm	intra	rs13208283;rs13201645	ENSG00000219085	1
2	6:69560001-69600000	6:70680001-70720000	2.50119e-07	HiC	GSE87112	Mesendoderm	intra	rs13208283;rs13201645	NA	0
2	6:69560001-69600000	6:70760001-70800000	1.4718e-07	HiC	GSE87112	Mesendoderm	intra	rs13208283;rs13201645	NA	0
2	6:69560001-69600000	6:70800001-70840000	8.21641e-24	HiC	GSE87112	Mesendoderm	intra	rs13208283;rs13201645	ENSG00000216365	1
2	6:69560001-69600000	6:70840001-70880000	1.31544e-22	HiC	GSE87112	Mesendoderm	intra	rs13208283;rs13201645	NA	0
2	6:69600001-69640000	6:69640001-69680000	1.38117e-41	HiC	GSE87112	Mesendoderm	intra	rs13204994;rs568144441	NA	0
2	6:69600001-69640000	6:69840001-69880000	1.37068e-17	HiC	GSE87112	Mesendoderm	intra	rs13204994;rs568144441	NA	0
2	6:69600001-69640000	6:69920001-69960000	1.06589e-07	HiC	GSE87112	Mesendoderm	intra	rs13204994;rs568144441	ENSG00000265498	1
2	6:69600001-69640000	6:69960001-70000000	2.26364e-13	HiC	GSE87112	Mesendoderm	intra	rs13204994;rs568144441	NA	0
2	6:69600001-69640000	6:70000001-70040000	1.75677e-08	HiC	GSE87112	Mesendoderm	intra	rs13204994;rs568144441	NA	0
2	6:69600001-69640000	6:70040001-70080000	9.90363e-12	HiC	GSE87112	Mesendoderm	intra	rs13204994;rs568144441	NA	0
2	6:69600001-69640000	6:70080001-70120000	7.99713e-09	HiC	GSE87112	Mesendoderm	intra	rs13204994;rs568144441	NA	0
2	6:69600001-69640000	6:70120001-70160000	1.44925e-15	HiC	GSE87112	Mesendoderm	intra	rs13204994;rs568144441	NA	0
2	6:69600001-69640000	6:70240001-70280000	1.30799e-23	HiC	GSE87112	Mesendoderm	intra	rs13204994;rs568144441	NA	0
2	6:69600001-69640000	6:70280001-70320000	8.41575e-12	HiC	GSE87112	Mesendoderm	intra	rs13204994;rs568144441	NA	0
2	6:69600001-69640000	6:70360001-70400000	5.67834e-16	HiC	GSE87112	Mesendoderm	intra	rs13204994;rs568144441	NA	0
2	6:69600001-69640000	6:70400001-70440000	2.22807e-07	HiC	GSE87112	Mesendoderm	intra	rs13204994;rs568144441	ENSG00000219085	1
2	6:69600001-69640000	6:70440001-70480000	1.24391e-11	HiC	GSE87112	Mesendoderm	intra	rs13204994;rs568144441	ENSG00000219881	1
2	6:69600001-69640000	6:70680001-70720000	6.96786e-19	HiC	GSE87112	Mesendoderm	intra	rs13204994;rs568144441	NA	0
2	6:69600001-69640000	6:70760001-70800000	1.15248e-17	HiC	GSE87112	Mesendoderm	intra	rs13204994;rs568144441	NA	0
2	6:69600001-69640000	6:70800001-70840000	4.16418e-49	HiC	GSE87112	Mesendoderm	intra	rs13204994;rs568144441	ENSG00000216365	1
2	6:69600001-69640000	6:70840001-70880000	5.72939e-39	HiC	GSE87112	Mesendoderm	intra	rs13204994;rs568144441	NA	0
2	6:69600001-69640000	6:70880001-70920000	4.60171e-08	HiC	GSE87112	Mesendoderm	intra	rs13204994;rs568144441	NA	0
2	6:69640001-69680000	6:69720001-69760000	2.10063e-15	HiC	GSE87112	Mesendoderm	intra	rs13191240;rs34617600;rs3798978:69678213:C:G	NA	0
2	6:69640001-69680000	6:69760001-69800000	1.95088e-12	HiC	GSE87112	Mesendoderm	intra	rs13191240;rs34617600;rs3798978:69678213:C:G	NA	0
2	6:69640001-69680000	6:69840001-69880000	3.68541e-22	HiC	GSE87112	Mesendoderm	intra	rs13191240;rs34617600;rs3798978:69678213:C:G	NA	0
2	6:69640001-69680000	6:69880001-69920000	1.73772e-07	HiC	GSE87112	Mesendoderm	intra	rs13191240;rs34617600;rs3798978:69678213:C:G	NA	0
2	6:69640001-69680000	6:69920001-69960000	8.33124e-09	HiC	GSE87112	Mesendoderm	intra	rs13191240;rs34617600;rs3798978:69678213:C:G	ENSG00000265498	1
2	6:69640001-69680000	6:69960001-70000000	1.00861e-22	HiC	GSE87112	Mesendoderm	intra	rs13191240;rs34617600;rs3798978:69678213:C:G	NA	0
2	6:69640001-69680000	6:70000001-70040000	1.71071e-15	HiC	GSE87112	Mesendoderm	intra	rs13191240;rs34617600;rs3798978:69678213:C:G	NA	0
2	6:69640001-69680000	6:70040001-70080000	2.00087e-14	HiC	GSE87112	Mesendoderm	intra	rs13191240;rs34617600;rs3798978:69678213:C:G	NA	0
2	6:69640001-69680000	6:70080001-70120000	3.85556e-07	HiC	GSE87112	Mesendoderm	intra	rs13191240;rs34617600;rs3798978:69678213:C:G	NA	0
2	6:69640001-69680000	6:70120001-70160000	5.16019e-14	HiC	GSE87112	Mesendoderm	intra	rs13191240;rs34617600;rs3798978:69678213:C:G	NA	0
2	6:69640001-69680000	6:70240001-70280000	5.08106e-27	HiC	GSE87112	Mesendoderm	intra	rs13191240;rs34617600;rs3798978:69678213:C:G	NA	0
2	6:69640001-69680000	6:70280001-70320000	3.17479e-16	HiC	GSE87112	Mesendoderm	intra	rs13191240;rs34617600;rs3798978:69678213:C:G	NA	0
2	6:69640001-69680000	6:70360001-70400000	1.89699e-14	HiC	GSE87112	Mesendoderm	intra	rs13191240;rs34617600;rs3798978:69678213:C:G	NA	0
2	6:69640001-69680000	6:70400001-70440000	2.72172e-14	HiC	GSE87112	Mesendoderm	intra	rs13191240;rs34617600;rs3798978:69678213:C:G	ENSG00000219085	1
2	6:69640001-69680000	6:70440001-70480000	1.06584e-07	HiC	GSE87112	Mesendoderm	intra	rs13191240;rs34617600;rs3798978:69678213:C:G	ENSG00000219881	1
2	6:69640001-69680000	6:70560001-70600000	6.46936e-10	HiC	GSE87112	Mesendoderm	intra	rs13191240;rs34617600;rs3798978:69678213:C:G	ENSG00000082293	1
2	6:69640001-69680000	6:70680001-70720000	5.13269e-17	HiC	GSE87112	Mesendoderm	intra	rs13191240;rs34617600;rs3798978:69678213:C:G	NA	0
2	6:69640001-69680000	6:70720001-70760000	1.68581e-08	HiC	GSE87112	Mesendoderm	intra	rs13191240;rs34617600;rs3798978:69678213:C:G	NA	0
2	6:69640001-69680000	6:70760001-70800000	1.90931e-16	HiC	GSE87112	Mesendoderm	intra	rs13191240;rs34617600;rs3798978:69678213:C:G	NA	0
2	6:69640001-69680000	6:70800001-70840000	2.68042e-45	HiC	GSE87112	Mesendoderm	intra	rs13191240;rs34617600;rs3798978:69678213:C:G	ENSG00000216365	1
2	6:69640001-69680000	6:70840001-70880000	3.10124e-34	HiC	GSE87112	Mesendoderm	intra	rs13191240;rs34617600;rs3798978:69678213:C:G	NA	0
2	6:69640001-69680000	6:70880001-70920000	5.09691e-15	HiC	GSE87112	Mesendoderm	intra	rs13191240;rs34617600;rs3798978:69678213:C:G	NA	0
2	6:69680001-69720000	6:69840001-69880000	2.54123e-09	HiC	GSE87112	Mesendoderm	intra	rs3798980;rs34526480:69684542:A:G;rs13191706:69686817:A:G;rs13194716:69686889:A:G;rs71555397:69690915:T:G;rs34470831;rs202015588	NA	0
2	6:69680001-69720000	6:69960001-70000000	8.33124e-09	HiC	GSE87112	Mesendoderm	intra	rs3798980;rs34526480:69684542:A:G;rs13191706:69686817:A:G;rs13194716:69686889:A:G;rs71555397:69690915:T:G;rs34470831;rs202015588	NA	0
2	6:69680001-69720000	6:70040001-70080000	4.08665e-11	HiC	GSE87112	Mesendoderm	intra	rs3798980;rs34526480:69684542:A:G;rs13191706:69686817:A:G;rs13194716:69686889:A:G;rs71555397:69690915:T:G;rs34470831;rs202015588	NA	0
2	6:69680001-69720000	6:70120001-70160000	1.2582e-07	HiC	GSE87112	Mesendoderm	intra	rs3798980;rs34526480:69684542:A:G;rs13191706:69686817:A:G;rs13194716:69686889:A:G;rs71555397:69690915:T:G;rs34470831;rs202015588	NA	0
2	6:69680001-69720000	6:70240001-70280000	1.96234e-15	HiC	GSE87112	Mesendoderm	intra	rs3798980;rs34526480:69684542:A:G;rs13191706:69686817:A:G;rs13194716:69686889:A:G;rs71555397:69690915:T:G;rs34470831;rs202015588	NA	0
2	6:69680001-69720000	6:70360001-70400000	4.7746e-10	HiC	GSE87112	Mesendoderm	intra	rs3798980;rs34526480:69684542:A:G;rs13191706:69686817:A:G;rs13194716:69686889:A:G;rs71555397:69690915:T:G;rs34470831;rs202015588	NA	0
2	6:69680001-69720000	6:70400001-70440000	2.3681e-07	HiC	GSE87112	Mesendoderm	intra	rs3798980;rs34526480:69684542:A:G;rs13191706:69686817:A:G;rs13194716:69686889:A:G;rs71555397:69690915:T:G;rs34470831;rs202015588	ENSG00000219085	1
2	6:69680001-69720000	6:70680001-70720000	6.52425e-07	HiC	GSE87112	Mesendoderm	intra	rs3798980;rs34526480:69684542:A:G;rs13191706:69686817:A:G;rs13194716:69686889:A:G;rs71555397:69690915:T:G;rs34470831;rs202015588	NA	0
2	6:69680001-69720000	6:70800001-70840000	9.50285e-24	HiC	GSE87112	Mesendoderm	intra	rs3798980;rs34526480:69684542:A:G;rs13191706:69686817:A:G;rs13194716:69686889:A:G;rs71555397:69690915:T:G;rs34470831;rs202015588	ENSG00000216365	1
2	6:69680001-69720000	6:70840001-70880000	5.30286e-15	HiC	GSE87112	Mesendoderm	intra	rs3798980;rs34526480:69684542:A:G;rs13191706:69686817:A:G;rs13194716:69686889:A:G;rs71555397:69690915:T:G;rs34470831;rs202015588	NA	0
2	6:69720001-69760000	6:69760001-69800000	3.8476e-57	HiC	GSE87112	Mesendoderm	intra	rs3799007:69723045:T:C;rs117667441:69731898:C:T;rs80164607:69737887:C:T;rs117271109;rs532909476;rs79911876:69743496:C:T;rs75556966:69746343:A:T;rs74802157:69748723:G:T;rs118099456:69750540:T:G	NA	0
2	6:69720001-69760000	6:69840001-69880000	5.7347e-27	HiC	GSE87112	Mesendoderm	intra	rs3799007:69723045:T:C;rs117667441:69731898:C:T;rs80164607:69737887:C:T;rs117271109;rs532909476;rs79911876:69743496:C:T;rs75556966:69746343:A:T;rs74802157:69748723:G:T;rs118099456:69750540:T:G	NA	0
2	6:69720001-69760000	6:69920001-69960000	1.10497e-10	HiC	GSE87112	Mesendoderm	intra	rs3799007:69723045:T:C;rs117667441:69731898:C:T;rs80164607:69737887:C:T;rs117271109;rs532909476;rs79911876:69743496:C:T;rs75556966:69746343:A:T;rs74802157:69748723:G:T;rs118099456:69750540:T:G	ENSG00000265498	1
2	6:69720001-69760000	6:69960001-70000000	4.60618e-33	HiC	GSE87112	Mesendoderm	intra	rs3799007:69723045:T:C;rs117667441:69731898:C:T;rs80164607:69737887:C:T;rs117271109;rs532909476;rs79911876:69743496:C:T;rs75556966:69746343:A:T;rs74802157:69748723:G:T;rs118099456:69750540:T:G	NA	0
2	6:69720001-69760000	6:70000001-70040000	1.51107e-17	HiC	GSE87112	Mesendoderm	intra	rs3799007:69723045:T:C;rs117667441:69731898:C:T;rs80164607:69737887:C:T;rs117271109;rs532909476;rs79911876:69743496:C:T;rs75556966:69746343:A:T;rs74802157:69748723:G:T;rs118099456:69750540:T:G	NA	0
2	6:69720001-69760000	6:70040001-70080000	5.6181e-20	HiC	GSE87112	Mesendoderm	intra	rs3799007:69723045:T:C;rs117667441:69731898:C:T;rs80164607:69737887:C:T;rs117271109;rs532909476;rs79911876:69743496:C:T;rs75556966:69746343:A:T;rs74802157:69748723:G:T;rs118099456:69750540:T:G	NA	0
2	6:69720001-69760000	6:70120001-70160000	4.90276e-10	HiC	GSE87112	Mesendoderm	intra	rs3799007:69723045:T:C;rs117667441:69731898:C:T;rs80164607:69737887:C:T;rs117271109;rs532909476;rs79911876:69743496:C:T;rs75556966:69746343:A:T;rs74802157:69748723:G:T;rs118099456:69750540:T:G	NA	0
2	6:69720001-69760000	6:70240001-70280000	1.43031e-18	HiC	GSE87112	Mesendoderm	intra	rs3799007:69723045:T:C;rs117667441:69731898:C:T;rs80164607:69737887:C:T;rs117271109;rs532909476;rs79911876:69743496:C:T;rs75556966:69746343:A:T;rs74802157:69748723:G:T;rs118099456:69750540:T:G	NA	0
2	6:69720001-69760000	6:70280001-70320000	1.74557e-32	HiC	GSE87112	Mesendoderm	intra	rs3799007:69723045:T:C;rs117667441:69731898:C:T;rs80164607:69737887:C:T;rs117271109;rs532909476;rs79911876:69743496:C:T;rs75556966:69746343:A:T;rs74802157:69748723:G:T;rs118099456:69750540:T:G	NA	0
2	6:69720001-69760000	6:70360001-70400000	1.98282e-15	HiC	GSE87112	Mesendoderm	intra	rs3799007:69723045:T:C;rs117667441:69731898:C:T;rs80164607:69737887:C:T;rs117271109;rs532909476;rs79911876:69743496:C:T;rs75556966:69746343:A:T;rs74802157:69748723:G:T;rs118099456:69750540:T:G	NA	0
2	6:69720001-69760000	6:70400001-70440000	3.6336e-12	HiC	GSE87112	Mesendoderm	intra	rs3799007:69723045:T:C;rs117667441:69731898:C:T;rs80164607:69737887:C:T;rs117271109;rs532909476;rs79911876:69743496:C:T;rs75556966:69746343:A:T;rs74802157:69748723:G:T;rs118099456:69750540:T:G	ENSG00000219085	1
2	6:69720001-69760000	6:70440001-70480000	4.25694e-16	HiC	GSE87112	Mesendoderm	intra	rs3799007:69723045:T:C;rs117667441:69731898:C:T;rs80164607:69737887:C:T;rs117271109;rs532909476;rs79911876:69743496:C:T;rs75556966:69746343:A:T;rs74802157:69748723:G:T;rs118099456:69750540:T:G	ENSG00000219881	1
2	6:69720001-69760000	6:70560001-70600000	1.1812e-08	HiC	GSE87112	Mesendoderm	intra	rs3799007:69723045:T:C;rs117667441:69731898:C:T;rs80164607:69737887:C:T;rs117271109;rs532909476;rs79911876:69743496:C:T;rs75556966:69746343:A:T;rs74802157:69748723:G:T;rs118099456:69750540:T:G	ENSG00000082293	1
2	6:69720001-69760000	6:70680001-70720000	2.44099e-20	HiC	GSE87112	Mesendoderm	intra	rs3799007:69723045:T:C;rs117667441:69731898:C:T;rs80164607:69737887:C:T;rs117271109;rs532909476;rs79911876:69743496:C:T;rs75556966:69746343:A:T;rs74802157:69748723:G:T;rs118099456:69750540:T:G	NA	0
2	6:69720001-69760000	6:70720001-70760000	5.03849e-12	HiC	GSE87112	Mesendoderm	intra	rs3799007:69723045:T:C;rs117667441:69731898:C:T;rs80164607:69737887:C:T;rs117271109;rs532909476;rs79911876:69743496:C:T;rs75556966:69746343:A:T;rs74802157:69748723:G:T;rs118099456:69750540:T:G	NA	0
2	6:69720001-69760000	6:70760001-70800000	6.73427e-11	HiC	GSE87112	Mesendoderm	intra	rs3799007:69723045:T:C;rs117667441:69731898:C:T;rs80164607:69737887:C:T;rs117271109;rs532909476;rs79911876:69743496:C:T;rs75556966:69746343:A:T;rs74802157:69748723:G:T;rs118099456:69750540:T:G	NA	0
2	6:69720001-69760000	6:70800001-70840000	6.96786e-19	HiC	GSE87112	Mesendoderm	intra	rs3799007:69723045:T:C;rs117667441:69731898:C:T;rs80164607:69737887:C:T;rs117271109;rs532909476;rs79911876:69743496:C:T;rs75556966:69746343:A:T;rs74802157:69748723:G:T;rs118099456:69750540:T:G	ENSG00000216365	1
2	6:69720001-69760000	6:70840001-70880000	1.28972e-30	HiC	GSE87112	Mesendoderm	intra	rs3799007:69723045:T:C;rs117667441:69731898:C:T;rs80164607:69737887:C:T;rs117271109;rs532909476;rs79911876:69743496:C:T;rs75556966:69746343:A:T;rs74802157:69748723:G:T;rs118099456:69750540:T:G	NA	0
2	6:69720001-69760000	6:70880001-70920000	1.81574e-08	HiC	GSE87112	Mesendoderm	intra	rs3799007:69723045:T:C;rs117667441:69731898:C:T;rs80164607:69737887:C:T;rs117271109;rs532909476;rs79911876:69743496:C:T;rs75556966:69746343:A:T;rs74802157:69748723:G:T;rs118099456:69750540:T:G	NA	0
2	6:69760001-69800000	6:69840001-69880000	5.31132e-14	HiC	GSE87112	Mesendoderm	intra	rs3799021:69760328:A:G;rs62416781:69762935:G:A;rs62416782:69766653:G:A;rs62416803:69766783:C:T;rs145624521;rs3734465;rs62416807:69773007:A:G;rs3799023:69774810:T:C;rs79811527:69776038:C:T	NA	0
2	6:69760001-69800000	6:69960001-70000000	1.84247e-10	HiC	GSE87112	Mesendoderm	intra	rs3799021:69760328:A:G;rs62416781:69762935:G:A;rs62416782:69766653:G:A;rs62416803:69766783:C:T;rs145624521;rs3734465;rs62416807:69773007:A:G;rs3799023:69774810:T:C;rs79811527:69776038:C:T	NA	0
2	6:69760001-69800000	6:70040001-70080000	3.40836e-10	HiC	GSE87112	Mesendoderm	intra	rs3799021:69760328:A:G;rs62416781:69762935:G:A;rs62416782:69766653:G:A;rs62416803:69766783:C:T;rs145624521;rs3734465;rs62416807:69773007:A:G;rs3799023:69774810:T:C;rs79811527:69776038:C:T	NA	0
2	6:69760001-69800000	6:70120001-70160000	1.46809e-08	HiC	GSE87112	Mesendoderm	intra	rs3799021:69760328:A:G;rs62416781:69762935:G:A;rs62416782:69766653:G:A;rs62416803:69766783:C:T;rs145624521;rs3734465;rs62416807:69773007:A:G;rs3799023:69774810:T:C;rs79811527:69776038:C:T	NA	0
2	6:69760001-69800000	6:70240001-70280000	3.23327e-24	HiC	GSE87112	Mesendoderm	intra	rs3799021:69760328:A:G;rs62416781:69762935:G:A;rs62416782:69766653:G:A;rs62416803:69766783:C:T;rs145624521;rs3734465;rs62416807:69773007:A:G;rs3799023:69774810:T:C;rs79811527:69776038:C:T	NA	0
2	6:69760001-69800000	6:70280001-70320000	4.73115e-09	HiC	GSE87112	Mesendoderm	intra	rs3799021:69760328:A:G;rs62416781:69762935:G:A;rs62416782:69766653:G:A;rs62416803:69766783:C:T;rs145624521;rs3734465;rs62416807:69773007:A:G;rs3799023:69774810:T:C;rs79811527:69776038:C:T	NA	0
2	6:69760001-69800000	6:70360001-70400000	4.4092e-10	HiC	GSE87112	Mesendoderm	intra	rs3799021:69760328:A:G;rs62416781:69762935:G:A;rs62416782:69766653:G:A;rs62416803:69766783:C:T;rs145624521;rs3734465;rs62416807:69773007:A:G;rs3799023:69774810:T:C;rs79811527:69776038:C:T	NA	0
2	6:69760001-69800000	6:70400001-70440000	1.14933e-09	HiC	GSE87112	Mesendoderm	intra	rs3799021:69760328:A:G;rs62416781:69762935:G:A;rs62416782:69766653:G:A;rs62416803:69766783:C:T;rs145624521;rs3734465;rs62416807:69773007:A:G;rs3799023:69774810:T:C;rs79811527:69776038:C:T	ENSG00000219085	1
2	6:69760001-69800000	6:70440001-70480000	3.31333e-07	HiC	GSE87112	Mesendoderm	intra	rs3799021:69760328:A:G;rs62416781:69762935:G:A;rs62416782:69766653:G:A;rs62416803:69766783:C:T;rs145624521;rs3734465;rs62416807:69773007:A:G;rs3799023:69774810:T:C;rs79811527:69776038:C:T	ENSG00000219881	1
2	6:69760001-69800000	6:70680001-70720000	4.96619e-07	HiC	GSE87112	Mesendoderm	intra	rs3799021:69760328:A:G;rs62416781:69762935:G:A;rs62416782:69766653:G:A;rs62416803:69766783:C:T;rs145624521;rs3734465;rs62416807:69773007:A:G;rs3799023:69774810:T:C;rs79811527:69776038:C:T	NA	0
2	6:69760001-69800000	6:70720001-70760000	1.34542e-08	HiC	GSE87112	Mesendoderm	intra	rs3799021:69760328:A:G;rs62416781:69762935:G:A;rs62416782:69766653:G:A;rs62416803:69766783:C:T;rs145624521;rs3734465;rs62416807:69773007:A:G;rs3799023:69774810:T:C;rs79811527:69776038:C:T	NA	0
2	6:69760001-69800000	6:70760001-70800000	1.83367e-12	HiC	GSE87112	Mesendoderm	intra	rs3799021:69760328:A:G;rs62416781:69762935:G:A;rs62416782:69766653:G:A;rs62416803:69766783:C:T;rs145624521;rs3734465;rs62416807:69773007:A:G;rs3799023:69774810:T:C;rs79811527:69776038:C:T	NA	0
2	6:69760001-69800000	6:70800001-70840000	1.76388e-29	HiC	GSE87112	Mesendoderm	intra	rs3799021:69760328:A:G;rs62416781:69762935:G:A;rs62416782:69766653:G:A;rs62416803:69766783:C:T;rs145624521;rs3734465;rs62416807:69773007:A:G;rs3799023:69774810:T:C;rs79811527:69776038:C:T	ENSG00000216365	1
2	6:69760001-69800000	6:70840001-70880000	1.01766e-30	HiC	GSE87112	Mesendoderm	intra	rs3799021:69760328:A:G;rs62416781:69762935:G:A;rs62416782:69766653:G:A;rs62416803:69766783:C:T;rs145624521;rs3734465;rs62416807:69773007:A:G;rs3799023:69774810:T:C;rs79811527:69776038:C:T	NA	0
2	6:69840001-69880000	6:69880001-69920000	1.44949e-11	HiC	GSE87112	Mesendoderm	intra	rs117674865	NA	0
2	6:69840001-69880000	6:69920001-69960000	3.35711e-15	HiC	GSE87112	Mesendoderm	intra	rs117674865	ENSG00000265498	1
2	6:69840001-69880000	6:69960001-70000000	8.51088e-32	HiC	GSE87112	Mesendoderm	intra	rs117674865	NA	0
2	6:69840001-69880000	6:70000001-70040000	5.86361e-11	HiC	GSE87112	Mesendoderm	intra	rs117674865	NA	0
2	6:69840001-69880000	6:70040001-70080000	1.22532e-26	HiC	GSE87112	Mesendoderm	intra	rs117674865	NA	0
2	6:69840001-69880000	6:70080001-70120000	4.87992e-10	HiC	GSE87112	Mesendoderm	intra	rs117674865	NA	0
2	6:69840001-69880000	6:70120001-70160000	8.82907e-19	HiC	GSE87112	Mesendoderm	intra	rs117674865	NA	0
2	6:69840001-69880000	6:70240001-70280000	4.01242e-25	HiC	GSE87112	Mesendoderm	intra	rs117674865	NA	0
2	6:69840001-69880000	6:70280001-70320000	2.20905e-08	HiC	GSE87112	Mesendoderm	intra	rs117674865	NA	0
2	6:69840001-69880000	6:70360001-70400000	8.46415e-18	HiC	GSE87112	Mesendoderm	intra	rs117674865	NA	0
2	6:69840001-69880000	6:70400001-70440000	2.82401e-10	HiC	GSE87112	Mesendoderm	intra	rs117674865	ENSG00000219085	1
2	6:69840001-69880000	6:70440001-70480000	9.71711e-18	HiC	GSE87112	Mesendoderm	intra	rs117674865	ENSG00000219881	1
2	6:69840001-69880000	6:70560001-70600000	4.72642e-07	HiC	GSE87112	Mesendoderm	intra	rs117674865	ENSG00000082293	1
2	6:69840001-69880000	6:70680001-70720000	1.1812e-08	HiC	GSE87112	Mesendoderm	intra	rs117674865	NA	0
2	6:69840001-69880000	6:70720001-70760000	8.36134e-11	HiC	GSE87112	Mesendoderm	intra	rs117674865	NA	0
2	6:69840001-69880000	6:70760001-70800000	3.34765e-13	HiC	GSE87112	Mesendoderm	intra	rs117674865	NA	0
2	6:69840001-69880000	6:70800001-70840000	1.51081e-33	HiC	GSE87112	Mesendoderm	intra	rs117674865	ENSG00000216365	1
2	6:69840001-69880000	6:70840001-70880000	1.8787e-44	HiC	GSE87112	Mesendoderm	intra	rs117674865	NA	0
2	6:69840001-69880000	6:70920001-70960000	1.68581e-08	HiC	GSE87112	Mesendoderm	intra	rs117674865	ENSG00000253809	1
2	6:69880001-69920000	6:69920001-69960000	6.99298e-12	HiC	GSE87112	Mesendoderm	intra	rs75126480	ENSG00000265498	1
2	6:69880001-69920000	6:69960001-70000000	1.79205e-12	HiC	GSE87112	Mesendoderm	intra	rs75126480	NA	0
2	6:69880001-69920000	6:70000001-70040000	2.81468e-08	HiC	GSE87112	Mesendoderm	intra	rs75126480	NA	0
2	6:69880001-69920000	6:70240001-70280000	7.9172e-21	HiC	GSE87112	Mesendoderm	intra	rs75126480	NA	0
2	6:69880001-69920000	6:70280001-70320000	1.3996e-10	HiC	GSE87112	Mesendoderm	intra	rs75126480	NA	0
2	6:69880001-69920000	6:70360001-70400000	7.99713e-09	HiC	GSE87112	Mesendoderm	intra	rs75126480	NA	0
2	6:69880001-69920000	6:70680001-70720000	2.16254e-09	HiC	GSE87112	Mesendoderm	intra	rs75126480	NA	0
2	6:69880001-69920000	6:70760001-70800000	1.46415e-08	HiC	GSE87112	Mesendoderm	intra	rs75126480	NA	0
2	6:69880001-69920000	6:70800001-70840000	1.50205e-24	HiC	GSE87112	Mesendoderm	intra	rs75126480	ENSG00000216365	1
2	6:69880001-69920000	6:70840001-70880000	2.74402e-18	HiC	GSE87112	Mesendoderm	intra	rs75126480	NA	0
2	6:69920001-69960000	6:69960001-70000000	1.38117e-41	HiC	GSE87112	Mesendoderm	intra	rs6937106	NA	0
2	6:69920001-69960000	6:70000001-70040000	2.31869e-07	HiC	GSE87112	Mesendoderm	intra	rs6937106	NA	0
2	6:69920001-69960000	6:70040001-70080000	1.01478e-15	HiC	GSE87112	Mesendoderm	intra	rs6937106	NA	0
2	6:69920001-69960000	6:70120001-70160000	5.74584e-08	HiC	GSE87112	Mesendoderm	intra	rs6937106	NA	0
2	6:69920001-69960000	6:70240001-70280000	4.18298e-12	HiC	GSE87112	Mesendoderm	intra	rs6937106	NA	0
2	6:69920001-69960000	6:70360001-70400000	2.83468e-10	HiC	GSE87112	Mesendoderm	intra	rs6937106	NA	0
2	6:69920001-69960000	6:70400001-70440000	1.92801e-11	HiC	GSE87112	Mesendoderm	intra	rs6937106	ENSG00000219085	1
2	6:69920001-69960000	6:70440001-70480000	6.87487e-07	HiC	GSE87112	Mesendoderm	intra	rs6937106	ENSG00000219881	1
2	6:69920001-69960000	6:70760001-70800000	2.6249e-08	HiC	GSE87112	Mesendoderm	intra	rs6937106	NA	0
2	6:69920001-69960000	6:70800001-70840000	1.2101e-27	HiC	GSE87112	Mesendoderm	intra	rs6937106	ENSG00000216365	1
2	6:69920001-69960000	6:70840001-70880000	2.68317e-19	HiC	GSE87112	Mesendoderm	intra	rs6937106	NA	0
4	17:53560001-53600000	17:53680001-53720000	6.83093e-73	HiC	GSE87112	Mesendoderm	intra	rs112417272;rs573589767;rs7208396;rs118056591;rs149775098;rs7211627;rs7215634;rs7220088;rs7215523;rs11079177;rs12601773;rs11871416;rs199501723;rs7226241:53573452:T:A;rs1553677;rs1010543:53574070:T:G	NA	0
4	17:53560001-53600000	17:53720001-53760000	8.32319e-30	HiC	GSE87112	Mesendoderm	intra	rs112417272;rs573589767;rs7208396;rs118056591;rs149775098;rs7211627;rs7215634;rs7220088;rs7215523;rs11079177;rs12601773;rs11871416;rs199501723;rs7226241:53573452:T:A;rs1553677;rs1010543:53574070:T:G	NA	0
4	17:53560001-53600000	17:53760001-53800000	3.64032e-41	HiC	GSE87112	Mesendoderm	intra	rs112417272;rs573589767;rs7208396;rs118056591;rs149775098;rs7211627;rs7215634;rs7220088;rs7215523;rs11079177;rs12601773;rs11871416;rs199501723;rs7226241:53573452:T:A;rs1553677;rs1010543:53574070:T:G	NA	0
4	17:53560001-53600000	17:53800001-53840000	3.50633e-64	HiC	GSE87112	Mesendoderm	intra	rs112417272;rs573589767;rs7208396;rs118056591;rs149775098;rs7211627;rs7215634;rs7220088;rs7215523;rs11079177;rs12601773;rs11871416;rs199501723;rs7226241:53573452:T:A;rs1553677;rs1010543:53574070:T:G	ENSG00000166292:ENSG00000141179	1
4	17:53560001-53600000	17:53840001-53880000	3.11581e-125	HiC	GSE87112	Mesendoderm	intra	rs112417272;rs573589767;rs7208396;rs118056591;rs149775098;rs7211627;rs7215634;rs7220088;rs7215523;rs11079177;rs12601773;rs11871416;rs199501723;rs7226241:53573452:T:A;rs1553677;rs1010543:53574070:T:G	NA	0
4	17:53560001-53600000	17:53880001-53920000	2.2275e-116	HiC	GSE87112	Mesendoderm	intra	rs112417272;rs573589767;rs7208396;rs118056591;rs149775098;rs7211627;rs7215634;rs7220088;rs7215523;rs11079177;rs12601773;rs11871416;rs199501723;rs7226241:53573452:T:A;rs1553677;rs1010543:53574070:T:G	NA	0
4	17:53560001-53600000	17:53920001-53960000	2.69277e-28	HiC	GSE87112	Mesendoderm	intra	rs112417272;rs573589767;rs7208396;rs118056591;rs149775098;rs7211627;rs7215634;rs7220088;rs7215523;rs11079177;rs12601773;rs11871416;rs199501723;rs7226241:53573452:T:A;rs1553677;rs1010543:53574070:T:G	ENSG00000262052	1
4	17:53560001-53600000	17:53960001-54000000	4.52444e-07	HiC	GSE87112	Mesendoderm	intra	rs112417272;rs573589767;rs7208396;rs118056591;rs149775098;rs7211627;rs7215634;rs7220088;rs7215523;rs11079177;rs12601773;rs11871416;rs199501723;rs7226241:53573452:T:A;rs1553677;rs1010543:53574070:T:G	NA	0
4	17:53560001-53600000	17:54120001-54160000	9.7799e-13	HiC	GSE87112	Mesendoderm	intra	rs112417272;rs573589767;rs7208396;rs118056591;rs149775098;rs7211627;rs7215634;rs7220088;rs7215523;rs11079177;rs12601773;rs11871416;rs199501723;rs7226241:53573452:T:A;rs1553677;rs1010543:53574070:T:G	ENSG00000264277	1
4	17:53560001-53600000	17:54160001-54200000	4.63136e-07	HiC	GSE87112	Mesendoderm	intra	rs112417272;rs573589767;rs7208396;rs118056591;rs149775098;rs7211627;rs7215634;rs7220088;rs7215523;rs11079177;rs12601773;rs11871416;rs199501723;rs7226241:53573452:T:A;rs1553677;rs1010543:53574070:T:G	ENSG00000153930	1
4	17:53560001-53600000	17:54280001-54320000	1.21783e-08	HiC	GSE87112	Mesendoderm	intra	rs112417272;rs573589767;rs7208396;rs118056591;rs149775098;rs7211627;rs7215634;rs7220088;rs7215523;rs11079177;rs12601773;rs11871416;rs199501723;rs7226241:53573452:T:A;rs1553677;rs1010543:53574070:T:G	NA	0
4	17:53560001-53600000	17:54320001-54360000	2.65352e-13	HiC	GSE87112	Mesendoderm	intra	rs112417272;rs573589767;rs7208396;rs118056591;rs149775098;rs7211627;rs7215634;rs7220088;rs7215523;rs11079177;rs12601773;rs11871416;rs199501723;rs7226241:53573452:T:A;rs1553677;rs1010543:53574070:T:G	NA	0
4	17:53560001-53600000	17:54360001-54400000	1.03181e-10	HiC	GSE87112	Mesendoderm	intra	rs112417272;rs573589767;rs7208396;rs118056591;rs149775098;rs7211627;rs7215634;rs7220088;rs7215523;rs11079177;rs12601773;rs11871416;rs199501723;rs7226241:53573452:T:A;rs1553677;rs1010543:53574070:T:G	NA	0
4	17:53560001-53600000	17:54400001-54440000	1.27759e-08	HiC	GSE87112	Mesendoderm	intra	rs112417272;rs573589767;rs7208396;rs118056591;rs149775098;rs7211627;rs7215634;rs7220088;rs7215523;rs11079177;rs12601773;rs11871416;rs199501723;rs7226241:53573452:T:A;rs1553677;rs1010543:53574070:T:G	NA	0
4	17:53560001-53600000	17:54520001-54560000	1.70233e-25	HiC	GSE87112	Mesendoderm	intra	rs112417272;rs573589767;rs7208396;rs118056591;rs149775098;rs7211627;rs7215634;rs7220088;rs7215523;rs11079177;rs12601773;rs11871416;rs199501723;rs7226241:53573452:T:A;rs1553677;rs1010543:53574070:T:G	NA	0
4	17:53560001-53600000	17:54560001-54600000	9.47815e-21	HiC	GSE87112	Mesendoderm	intra	rs112417272;rs573589767;rs7208396;rs118056591;rs149775098;rs7211627;rs7215634;rs7220088;rs7215523;rs11079177;rs12601773;rs11871416;rs199501723;rs7226241:53573452:T:A;rs1553677;rs1010543:53574070:T:G	NA	0
4	17:53560001-53600000	17:54600001-54640000	6.87958e-19	HiC	GSE87112	Mesendoderm	intra	rs112417272;rs573589767;rs7208396;rs118056591;rs149775098;rs7211627;rs7215634;rs7220088;rs7215523;rs11079177;rs12601773;rs11871416;rs199501723;rs7226241:53573452:T:A;rs1553677;rs1010543:53574070:T:G	NA	0
4	17:53560001-53600000	17:54640001-54680000	6.4074e-17	HiC	GSE87112	Mesendoderm	intra	rs112417272;rs573589767;rs7208396;rs118056591;rs149775098;rs7211627;rs7215634;rs7220088;rs7215523;rs11079177;rs12601773;rs11871416;rs199501723;rs7226241:53573452:T:A;rs1553677;rs1010543:53574070:T:G	ENSG00000243058:ENSG00000183691	1
4	17:53560001-53600000	17:54680001-54720000	5.5128e-20	HiC	GSE87112	Mesendoderm	intra	rs112417272;rs573589767;rs7208396;rs118056591;rs149775098;rs7211627;rs7215634;rs7220088;rs7215523;rs11079177;rs12601773;rs11871416;rs199501723;rs7226241:53573452:T:A;rs1553677;rs1010543:53574070:T:G	NA	0
4	17:53560001-53600000	17:54720001-54760000	8.14751e-08	HiC	GSE87112	Mesendoderm	intra	rs112417272;rs573589767;rs7208396;rs118056591;rs149775098;rs7211627;rs7215634;rs7220088;rs7215523;rs11079177;rs12601773;rs11871416;rs199501723;rs7226241:53573452:T:A;rs1553677;rs1010543:53574070:T:G	NA	0
4	17:53560001-53600000	17:54760001-54800000	1.86746e-18	HiC	GSE87112	Mesendoderm	intra	rs112417272;rs573589767;rs7208396;rs118056591;rs149775098;rs7211627;rs7215634;rs7220088;rs7215523;rs11079177;rs12601773;rs11871416;rs199501723;rs7226241:53573452:T:A;rs1553677;rs1010543:53574070:T:G	NA	0
4	17:53560001-53600000	17:54840001-54880000	2.90354e-12	HiC	GSE87112	Mesendoderm	intra	rs112417272;rs573589767;rs7208396;rs118056591;rs149775098;rs7211627;rs7215634;rs7220088;rs7215523;rs11079177;rs12601773;rs11871416;rs199501723;rs7226241:53573452:T:A;rs1553677;rs1010543:53574070:T:G	NA	0
4	17:53560001-53600000	17:54880001-54920000	5.14073e-12	HiC	GSE87112	Mesendoderm	intra	rs112417272;rs573589767;rs7208396;rs118056591;rs149775098;rs7211627;rs7215634;rs7220088;rs7215523;rs11079177;rs12601773;rs11871416;rs199501723;rs7226241:53573452:T:A;rs1553677;rs1010543:53574070:T:G	ENSG00000214226:ENSG00000153933	1
4	17:53560001-53600000	17:54920001-54960000	6.794e-14	HiC	GSE87112	Mesendoderm	intra	rs112417272;rs573589767;rs7208396;rs118056591;rs149775098;rs7211627;rs7215634;rs7220088;rs7215523;rs11079177;rs12601773;rs11871416;rs199501723;rs7226241:53573452:T:A;rs1553677;rs1010543:53574070:T:G	ENSG00000262951:ENSG00000212469	1
4	17:53560001-53600000	17:55080001-55120000	4.54058e-09	HiC	GSE87112	Mesendoderm	intra	rs112417272;rs573589767;rs7208396;rs118056591;rs149775098;rs7211627;rs7215634;rs7220088;rs7215523;rs11079177;rs12601773;rs11871416;rs199501723;rs7226241:53573452:T:A;rs1553677;rs1010543:53574070:T:G	ENSG00000265809	1
1	3:59640001-59680000	3:58600001-58640000	5.81941e-11	HiC	GSE87112	Mesendoderm	intra	rs1672311;rs1298152;rs1281464;rs1296318;rs1297216;rs1281465;3:59666001:A:G;rs1281469;rs1666072;rs1672314;rs138142592;rs1672315;rs1672316;rs1628081;rs1666071;rs1672320;rs1616465;rs1672321;rs1080161;rs6446076;rs6446077:59677100:G:A;rs2886782:59677938:C:T;rs7635981;rs1542214:59678802:G:T;rs2166792	ENSG00000168309	1
1	3:59640001-59680000	3:58680001-58720000	1.59357e-13	HiC	GSE87112	Mesendoderm	intra	rs1672311;rs1298152;rs1281464;rs1296318;rs1297216;rs1281465;3:59666001:A:G;rs1281469;rs1666072;rs1672314;rs138142592;rs1672315;rs1672316;rs1628081;rs1666071;rs1672320;rs1616465;rs1672321;rs1080161;rs6446076;rs6446077:59677100:G:A;rs2886782:59677938:C:T;rs7635981;rs1542214:59678802:G:T;rs2166792	NA	0
1	3:59640001-59680000	3:58760001-58800000	9.95388e-17	HiC	GSE87112	Mesendoderm	intra	rs1672311;rs1298152;rs1281464;rs1296318;rs1297216;rs1281465;3:59666001:A:G;rs1281469;rs1666072;rs1672314;rs138142592;rs1672315;rs1672316;rs1628081;rs1666071;rs1672320;rs1616465;rs1672321;rs1080161;rs6446076;rs6446077:59677100:G:A;rs2886782:59677938:C:T;rs7635981;rs1542214:59678802:G:T;rs2166792	NA	0
1	3:59640001-59680000	3:58800001-58840000	2.28663e-20	HiC	GSE87112	Mesendoderm	intra	rs1672311;rs1298152;rs1281464;rs1296318;rs1297216;rs1281465;3:59666001:A:G;rs1281469;rs1666072;rs1672314;rs138142592;rs1672315;rs1672316;rs1628081;rs1666071;rs1672320;rs1616465;rs1672321;rs1080161;rs6446076;rs6446077:59677100:G:A;rs2886782:59677938:C:T;rs7635981;rs1542214:59678802:G:T;rs2166792	ENSG00000242428	1
1	3:59640001-59680000	3:58840001-58880000	1.70451e-35	HiC	GSE87112	Mesendoderm	intra	rs1672311;rs1298152;rs1281464;rs1296318;rs1297216;rs1281465;3:59666001:A:G;rs1281469;rs1666072;rs1672314;rs138142592;rs1672315;rs1672316;rs1628081;rs1666071;rs1672320;rs1616465;rs1672321;rs1080161;rs6446076;rs6446077:59677100:G:A;rs2886782:59677938:C:T;rs7635981;rs1542214:59678802:G:T;rs2166792	NA	0
1	3:59640001-59680000	3:58920001-58960000	3.78862e-10	HiC	GSE87112	Mesendoderm	intra	rs1672311;rs1298152;rs1281464;rs1296318;rs1297216;rs1281465;3:59666001:A:G;rs1281469;rs1666072;rs1672314;rs138142592;rs1672315;rs1672316;rs1628081;rs1666071;rs1672320;rs1616465;rs1672321;rs1080161;rs6446076;rs6446077:59677100:G:A;rs2886782:59677938:C:T;rs7635981;rs1542214:59678802:G:T;rs2166792	NA	0
1	3:59640001-59680000	3:58960001-59000000	8.70004e-16	HiC	GSE87112	Mesendoderm	intra	rs1672311;rs1298152;rs1281464;rs1296318;rs1297216;rs1281465;3:59666001:A:G;rs1281469;rs1666072;rs1672314;rs138142592;rs1672315;rs1672316;rs1628081;rs1666071;rs1672320;rs1616465;rs1672321;rs1080161;rs6446076;rs6446077:59677100:G:A;rs2886782:59677938:C:T;rs7635981;rs1542214:59678802:G:T;rs2166792	NA	0
1	3:59640001-59680000	3:59000001-59040000	2.26419e-21	HiC	GSE87112	Mesendoderm	intra	rs1672311;rs1298152;rs1281464;rs1296318;rs1297216;rs1281465;3:59666001:A:G;rs1281469;rs1666072;rs1672314;rs138142592;rs1672315;rs1672316;rs1628081;rs1666071;rs1672320;rs1616465;rs1672321;rs1080161;rs6446076;rs6446077:59677100:G:A;rs2886782:59677938:C:T;rs7635981;rs1542214:59678802:G:T;rs2166792	ENSG00000163689	1
1	3:59640001-59680000	3:59040001-59080000	1.77365e-11	HiC	GSE87112	Mesendoderm	intra	rs1672311;rs1298152;rs1281464;rs1296318;rs1297216;rs1281465;3:59666001:A:G;rs1281469;rs1666072;rs1672314;rs138142592;rs1672315;rs1672316;rs1628081;rs1666071;rs1672320;rs1616465;rs1672321;rs1080161;rs6446076;rs6446077:59677100:G:A;rs2886782:59677938:C:T;rs7635981;rs1542214:59678802:G:T;rs2166792	ENSG00000243295	1
1	3:59640001-59680000	3:59080001-59120000	4.13774e-09	HiC	GSE87112	Mesendoderm	intra	rs1672311;rs1298152;rs1281464;rs1296318;rs1297216;rs1281465;3:59666001:A:G;rs1281469;rs1666072;rs1672314;rs138142592;rs1672315;rs1672316;rs1628081;rs1666071;rs1672320;rs1616465;rs1672321;rs1080161;rs6446076;rs6446077:59677100:G:A;rs2886782:59677938:C:T;rs7635981;rs1542214:59678802:G:T;rs2166792	NA	0
1	3:59640001-59680000	3:59120001-59160000	4.51577e-09	HiC	GSE87112	Mesendoderm	intra	rs1672311;rs1298152;rs1281464;rs1296318;rs1297216;rs1281465;3:59666001:A:G;rs1281469;rs1666072;rs1672314;rs138142592;rs1672315;rs1672316;rs1628081;rs1666071;rs1672320;rs1616465;rs1672321;rs1080161;rs6446076;rs6446077:59677100:G:A;rs2886782:59677938:C:T;rs7635981;rs1542214:59678802:G:T;rs2166792	NA	0
1	3:59640001-59680000	3:59160001-59200000	1.20843e-12	HiC	GSE87112	Mesendoderm	intra	rs1672311;rs1298152;rs1281464;rs1296318;rs1297216;rs1281465;3:59666001:A:G;rs1281469;rs1666072;rs1672314;rs138142592;rs1672315;rs1672316;rs1628081;rs1666071;rs1672320;rs1616465;rs1672321;rs1080161;rs6446076;rs6446077:59677100:G:A;rs2886782:59677938:C:T;rs7635981;rs1542214:59678802:G:T;rs2166792	NA	0
1	3:59640001-59680000	3:59240001-59280000	6.0658e-31	HiC	GSE87112	Mesendoderm	intra	rs1672311;rs1298152;rs1281464;rs1296318;rs1297216;rs1281465;3:59666001:A:G;rs1281469;rs1666072;rs1672314;rs138142592;rs1672315;rs1672316;rs1628081;rs1666071;rs1672320;rs1616465;rs1672321;rs1080161;rs6446076;rs6446077:59677100:G:A;rs2886782:59677938:C:T;rs7635981;rs1542214:59678802:G:T;rs2166792	NA	0
1	3:59640001-59680000	3:59280001-59320000	5.60873e-11	HiC	GSE87112	Mesendoderm	intra	rs1672311;rs1298152;rs1281464;rs1296318;rs1297216;rs1281465;3:59666001:A:G;rs1281469;rs1666072;rs1672314;rs138142592;rs1672315;rs1672316;rs1628081;rs1666071;rs1672320;rs1616465;rs1672321;rs1080161;rs6446076;rs6446077:59677100:G:A;rs2886782:59677938:C:T;rs7635981;rs1542214:59678802:G:T;rs2166792	NA	0
1	3:59640001-59680000	3:59360001-59400000	1.44486e-13	HiC	GSE87112	Mesendoderm	intra	rs1672311;rs1298152;rs1281464;rs1296318;rs1297216;rs1281465;3:59666001:A:G;rs1281469;rs1666072;rs1672314;rs138142592;rs1672315;rs1672316;rs1628081;rs1666071;rs1672320;rs1616465;rs1672321;rs1080161;rs6446076;rs6446077:59677100:G:A;rs2886782:59677938:C:T;rs7635981;rs1542214:59678802:G:T;rs2166792	ENSG00000243903	1
1	3:59640001-59680000	3:59400001-59440000	6.08615e-40	HiC	GSE87112	Mesendoderm	intra	rs1672311;rs1298152;rs1281464;rs1296318;rs1297216;rs1281465;3:59666001:A:G;rs1281469;rs1666072;rs1672314;rs138142592;rs1672315;rs1672316;rs1628081;rs1666071;rs1672320;rs1616465;rs1672321;rs1080161;rs6446076;rs6446077:59677100:G:A;rs2886782:59677938:C:T;rs7635981;rs1542214:59678802:G:T;rs2166792	NA	0
1	3:59640001-59680000	3:59480001-59520000	1.06179e-17	HiC	GSE87112	Mesendoderm	intra	rs1672311;rs1298152;rs1281464;rs1296318;rs1297216;rs1281465;3:59666001:A:G;rs1281469;rs1666072;rs1672314;rs138142592;rs1672315;rs1672316;rs1628081;rs1666071;rs1672320;rs1616465;rs1672321;rs1080161;rs6446076;rs6446077:59677100:G:A;rs2886782:59677938:C:T;rs7635981;rs1542214:59678802:G:T;rs2166792	ENSG00000242545	1
1	3:59640001-59680000	3:59520001-59560000	1.23432e-13	HiC	GSE87112	Mesendoderm	intra	rs1672311;rs1298152;rs1281464;rs1296318;rs1297216;rs1281465;3:59666001:A:G;rs1281469;rs1666072;rs1672314;rs138142592;rs1672315;rs1672316;rs1628081;rs1666071;rs1672320;rs1616465;rs1672321;rs1080161;rs6446076;rs6446077:59677100:G:A;rs2886782:59677938:C:T;rs7635981;rs1542214:59678802:G:T;rs2166792	ENSG00000241804	1
1	3:59640001-59680000	3:59560001-59600000	2.19193e-28	HiC	GSE87112	Mesendoderm	intra	rs1672311;rs1298152;rs1281464;rs1296318;rs1297216;rs1281465;3:59666001:A:G;rs1281469;rs1666072;rs1672314;rs138142592;rs1672315;rs1672316;rs1628081;rs1666071;rs1672320;rs1616465;rs1672321;rs1080161;rs6446076;rs6446077:59677100:G:A;rs2886782:59677938:C:T;rs7635981;rs1542214:59678802:G:T;rs2166792	NA	0
1	3:59640001-59680000	3:59600001-59640000	1.0984e-24	HiC	GSE87112	Mesendoderm	intra	rs1672311;rs1298152;rs1281464;rs1296318;rs1297216;rs1281465;3:59666001:A:G;rs1281469;rs1666072;rs1672314;rs138142592;rs1672315;rs1672316;rs1628081;rs1666071;rs1672320;rs1616465;rs1672321;rs1080161;rs6446076;rs6446077:59677100:G:A;rs2886782:59677938:C:T;rs7635981;rs1542214:59678802:G:T;rs2166792	NA	0
1	3:59680001-59720000	3:59640001-59680000	9.23724e-37	HiC	GSE87112	Mesendoderm	intra	rs6795459;rs1447816:59684754:C:T;rs1374861;rs6446078;rs997346;rs6803290;rs1463399;rs2084378;rs9880086;rs7371972;rs1374853;rs7616008;rs1823229	NA	0
2	6:69600001-69640000	6:67520001-67560000	5.10353e-08	HiC	GSE87112	Mesendoderm	intra	rs13204994;rs568144441	NA	0
2	6:69640001-69680000	6:67520001-67560000	1.28616e-07	HiC	GSE87112	Mesendoderm	intra	rs13191240;rs34617600;rs3798978:69678213:C:G	NA	0
2	6:69520001-69560000	6:67600001-67640000	7.23862e-07	HiC	GSE87112	Mesendoderm	intra	6:69558987:A:G	NA	0
2	6:69640001-69680000	6:67600001-67640000	1.49978e-09	HiC	GSE87112	Mesendoderm	intra	rs13191240;rs34617600;rs3798978:69678213:C:G	NA	0
2	6:69840001-69880000	6:67600001-67640000	1.75321e-07	HiC	GSE87112	Mesendoderm	intra	rs117674865	NA	0
2	6:69560001-69600000	6:67640001-67680000	1.50828e-09	HiC	GSE87112	Mesendoderm	intra	rs13208283;rs13201645	NA	0
2	6:69600001-69640000	6:67640001-67680000	1.2535e-08	HiC	GSE87112	Mesendoderm	intra	rs13204994;rs568144441	NA	0
2	6:69640001-69680000	6:67640001-67680000	2.42272e-14	HiC	GSE87112	Mesendoderm	intra	rs13191240;rs34617600;rs3798978:69678213:C:G	NA	0
2	6:69560001-69600000	6:67680001-67720000	3.47361e-07	HiC	GSE87112	Mesendoderm	intra	rs13208283;rs13201645	NA	0
2	6:69600001-69640000	6:67720001-67760000	3.15911e-08	HiC	GSE87112	Mesendoderm	intra	rs13204994;rs568144441	NA	0
2	6:69640001-69680000	6:67720001-67760000	6.73786e-08	HiC	GSE87112	Mesendoderm	intra	rs13191240;rs34617600;rs3798978:69678213:C:G	NA	0
2	6:69720001-69760000	6:68040001-68080000	6.75722e-08	HiC	GSE87112	Mesendoderm	intra	rs3799007:69723045:T:C;rs117667441:69731898:C:T;rs80164607:69737887:C:T;rs117271109;rs532909476;rs79911876:69743496:C:T;rs75556966:69746343:A:T;rs74802157:69748723:G:T;rs118099456:69750540:T:G	NA	0
2	6:69640001-69680000	6:69360001-69400000	1.27217e-14	HiC	GSE87112	Mesendoderm	intra	rs13191240;rs34617600;rs3798978:69678213:C:G	NA	0
2	6:69720001-69760000	6:69360001-69400000	7.47054e-08	HiC	GSE87112	Mesendoderm	intra	rs3799007:69723045:T:C;rs117667441:69731898:C:T;rs80164607:69737887:C:T;rs117271109;rs532909476;rs79911876:69743496:C:T;rs75556966:69746343:A:T;rs74802157:69748723:G:T;rs118099456:69750540:T:G	NA	0
2	6:69600001-69640000	6:69400001-69440000	1.39094e-07	HiC	GSE87112	Mesendoderm	intra	rs13204994;rs568144441	NA	0
2	6:69640001-69680000	6:69400001-69440000	1.65815e-14	HiC	GSE87112	Mesendoderm	intra	rs13191240;rs34617600;rs3798978:69678213:C:G	NA	0
2	6:69760001-69800000	6:69400001-69440000	4.78846e-09	HiC	GSE87112	Mesendoderm	intra	rs3799021:69760328:A:G;rs62416781:69762935:G:A;rs62416782:69766653:G:A;rs62416803:69766783:C:T;rs145624521;rs3734465;rs62416807:69773007:A:G;rs3799023:69774810:T:C;rs79811527:69776038:C:T	NA	0
2	6:69840001-69880000	6:69400001-69440000	3.85556e-07	HiC	GSE87112	Mesendoderm	intra	rs117674865	NA	0
2	6:69640001-69680000	6:69560001-69600000	1.66461e-07	HiC	GSE87112	Mesendoderm	intra	rs13191240;rs34617600;rs3798978:69678213:C:G	NA	0
2	6:69720001-69760000	6:69560001-69600000	1.24392e-07	HiC	GSE87112	Mesendoderm	intra	rs3799007:69723045:T:C;rs117667441:69731898:C:T;rs80164607:69737887:C:T;rs117271109;rs532909476;rs79911876:69743496:C:T;rs75556966:69746343:A:T;rs74802157:69748723:G:T;rs118099456:69750540:T:G	NA	0
2	6:69840001-69880000	6:69560001-69600000	3.79058e-08	HiC	GSE87112	Mesendoderm	intra	rs117674865	NA	0
2	6:69640001-69680000	6:69600001-69640000	1.38117e-41	HiC	GSE87112	Mesendoderm	intra	rs13191240;rs34617600;rs3798978:69678213:C:G	NA	0
2	6:69840001-69880000	6:69600001-69640000	1.37068e-17	HiC	GSE87112	Mesendoderm	intra	rs117674865	NA	0
2	6:69920001-69960000	6:69600001-69640000	1.06589e-07	HiC	GSE87112	Mesendoderm	intra	rs6937106	NA	0
2	6:69720001-69760000	6:69640001-69680000	2.10063e-15	HiC	GSE87112	Mesendoderm	intra	rs3799007:69723045:T:C;rs117667441:69731898:C:T;rs80164607:69737887:C:T;rs117271109;rs532909476;rs79911876:69743496:C:T;rs75556966:69746343:A:T;rs74802157:69748723:G:T;rs118099456:69750540:T:G	NA	0
2	6:69760001-69800000	6:69640001-69680000	1.95088e-12	HiC	GSE87112	Mesendoderm	intra	rs3799021:69760328:A:G;rs62416781:69762935:G:A;rs62416782:69766653:G:A;rs62416803:69766783:C:T;rs145624521;rs3734465;rs62416807:69773007:A:G;rs3799023:69774810:T:C;rs79811527:69776038:C:T	NA	0
2	6:69840001-69880000	6:69640001-69680000	3.68541e-22	HiC	GSE87112	Mesendoderm	intra	rs117674865	NA	0
2	6:69880001-69920000	6:69640001-69680000	1.73772e-07	HiC	GSE87112	Mesendoderm	intra	rs75126480	NA	0
2	6:69920001-69960000	6:69640001-69680000	8.33124e-09	HiC	GSE87112	Mesendoderm	intra	rs6937106	NA	0
2	6:69840001-69880000	6:69680001-69720000	2.54123e-09	HiC	GSE87112	Mesendoderm	intra	rs117674865	NA	0
2	6:69760001-69800000	6:69720001-69760000	3.8476e-57	HiC	GSE87112	Mesendoderm	intra	rs3799021:69760328:A:G;rs62416781:69762935:G:A;rs62416782:69766653:G:A;rs62416803:69766783:C:T;rs145624521;rs3734465;rs62416807:69773007:A:G;rs3799023:69774810:T:C;rs79811527:69776038:C:T	NA	0
2	6:69840001-69880000	6:69720001-69760000	5.7347e-27	HiC	GSE87112	Mesendoderm	intra	rs117674865	NA	0
2	6:69920001-69960000	6:69720001-69760000	1.10497e-10	HiC	GSE87112	Mesendoderm	intra	rs6937106	NA	0
2	6:69840001-69880000	6:69760001-69800000	5.31132e-14	HiC	GSE87112	Mesendoderm	intra	rs117674865	NA	0
2	6:69880001-69920000	6:69840001-69880000	1.44949e-11	HiC	GSE87112	Mesendoderm	intra	rs75126480	NA	0
2	6:69920001-69960000	6:69840001-69880000	3.35711e-15	HiC	GSE87112	Mesendoderm	intra	rs6937106	NA	0
2	6:69920001-69960000	6:69880001-69920000	6.99298e-12	HiC	GSE87112	Mesendoderm	intra	rs6937106	NA	0
3	11:107720001-107760000	11:107400001-107440000	5.06988e-11	HiC	GSE87112	Mesendoderm	intra	rs2456080;rs488512;rs2442683:107729615:G:T;rs502253:107731779:G:A;rs552438;rs543568;rs1242894	ENSG00000137760	1
3	11:107720001-107760000	11:107440001-107480000	1.9667e-10	HiC	GSE87112	Mesendoderm	intra	rs2456080;rs488512;rs2442683:107729615:G:T;rs502253:107731779:G:A;rs552438;rs543568;rs1242894	ENSG00000270969:ENSG00000110675:ENSG00000268467:ENSG00000255483	1
3	11:107720001-107760000	11:107480001-107520000	1.4628e-12	HiC	GSE87112	Mesendoderm	intra	rs2456080;rs488512;rs2442683:107729615:G:T;rs502253:107731779:G:A;rs552438;rs543568;rs1242894	ENSG00000254758	1
3	11:107720001-107760000	11:107560001-107600000	7.85246e-11	HiC	GSE87112	Mesendoderm	intra	rs2456080;rs488512;rs2442683:107729615:G:T;rs502253:107731779:G:A;rs552438;rs543568;rs1242894	ENSG00000170290:ENSG00000268602	1
3	11:107720001-107760000	11:107600001-107640000	5.80371e-10	HiC	GSE87112	Mesendoderm	intra	rs2456080;rs488512;rs2442683:107729615:G:T;rs502253:107731779:G:A;rs552438;rs543568;rs1242894	ENSG00000254702	1
3	11:107720001-107760000	11:107640001-107680000	3.34911e-24	HiC	GSE87112	Mesendoderm	intra	rs2456080;rs488512;rs2442683:107729615:G:T;rs502253:107731779:G:A;rs552438;rs543568;rs1242894	ENSG00000214306:ENSG00000214305	1
4	17:53560001-53600000	17:50560001-50600000	7.93522e-09	HiC	GSE87112	Mesendoderm	intra	rs112417272;rs573589767;rs7208396;rs118056591;rs149775098;rs7211627;rs7215634;rs7220088;rs7215523;rs11079177;rs12601773;rs11871416;rs199501723;rs7226241:53573452:T:A;rs1553677;rs1010543:53574070:T:G	NA	0
4	17:53560001-53600000	17:50720001-50760000	2.47925e-13	HiC	GSE87112	Mesendoderm	intra	rs112417272;rs573589767;rs7208396;rs118056591;rs149775098;rs7211627;rs7215634;rs7220088;rs7215523;rs11079177;rs12601773;rs11871416;rs199501723;rs7226241:53573452:T:A;rs1553677;rs1010543:53574070:T:G	NA	0
4	17:53560001-53600000	17:50840001-50880000	6.01732e-07	HiC	GSE87112	Mesendoderm	intra	rs112417272;rs573589767;rs7208396;rs118056591;rs149775098;rs7211627;rs7215634;rs7220088;rs7215523;rs11079177;rs12601773;rs11871416;rs199501723;rs7226241:53573452:T:A;rs1553677;rs1010543:53574070:T:G	NA	0
4	17:53560001-53600000	17:51040001-51080000	6.16841e-08	HiC	GSE87112	Mesendoderm	intra	rs112417272;rs573589767;rs7208396;rs118056591;rs149775098;rs7211627;rs7215634;rs7220088;rs7215523;rs11079177;rs12601773;rs11871416;rs199501723;rs7226241:53573452:T:A;rs1553677;rs1010543:53574070:T:G	ENSG00000227011	1
4	17:53560001-53600000	17:51160001-51200000	3.66824e-09	HiC	GSE87112	Mesendoderm	intra	rs112417272;rs573589767;rs7208396;rs118056591;rs149775098;rs7211627;rs7215634;rs7220088;rs7215523;rs11079177;rs12601773;rs11871416;rs199501723;rs7226241:53573452:T:A;rs1553677;rs1010543:53574070:T:G	ENSG00000262902	1
4	17:53560001-53600000	17:51200001-51240000	1.74102e-07	HiC	GSE87112	Mesendoderm	intra	rs112417272;rs573589767;rs7208396;rs118056591;rs149775098;rs7211627;rs7215634;rs7220088;rs7215523;rs11079177;rs12601773;rs11871416;rs199501723;rs7226241:53573452:T:A;rs1553677;rs1010543:53574070:T:G	NA	0
4	17:53560001-53600000	17:51360001-51400000	2.90067e-09	HiC	GSE87112	Mesendoderm	intra	rs112417272;rs573589767;rs7208396;rs118056591;rs149775098;rs7211627;rs7215634;rs7220088;rs7215523;rs11079177;rs12601773;rs11871416;rs199501723;rs7226241:53573452:T:A;rs1553677;rs1010543:53574070:T:G	NA	0
4	17:53560001-53600000	17:51480001-51520000	2.54093e-07	HiC	GSE87112	Mesendoderm	intra	rs112417272;rs573589767;rs7208396;rs118056591;rs149775098;rs7211627;rs7215634;rs7220088;rs7215523;rs11079177;rs12601773;rs11871416;rs199501723;rs7226241:53573452:T:A;rs1553677;rs1010543:53574070:T:G	ENSG00000262271:ENSG00000262518	1
4	17:53560001-53600000	17:52360001-52400000	1.20066e-07	HiC	GSE87112	Mesendoderm	intra	rs112417272;rs573589767;rs7208396;rs118056591;rs149775098;rs7211627;rs7215634;rs7220088;rs7215523;rs11079177;rs12601773;rs11871416;rs199501723;rs7226241:53573452:T:A;rs1553677;rs1010543:53574070:T:G	NA	0
4	17:53560001-53600000	17:52440001-52480000	1.67735e-08	HiC	GSE87112	Mesendoderm	intra	rs112417272;rs573589767;rs7208396;rs118056591;rs149775098;rs7211627;rs7215634;rs7220088;rs7215523;rs11079177;rs12601773;rs11871416;rs199501723;rs7226241:53573452:T:A;rs1553677;rs1010543:53574070:T:G	NA	0
4	17:53560001-53600000	17:53040001-53080000	1.17342e-39	HiC	GSE87112	Mesendoderm	intra	rs112417272;rs573589767;rs7208396;rs118056591;rs149775098;rs7211627;rs7215634;rs7220088;rs7215523;rs11079177;rs12601773;rs11871416;rs199501723;rs7226241:53573452:T:A;rs1553677;rs1010543:53574070:T:G	ENSG00000166260:ENSG00000166263	1
4	17:53560001-53600000	17:53080001-53120000	3.57975e-24	HiC	GSE87112	Mesendoderm	intra	rs112417272;rs573589767;rs7208396;rs118056591;rs149775098;rs7211627;rs7215634;rs7220088;rs7215523;rs11079177;rs12601773;rs11871416;rs199501723;rs7226241:53573452:T:A;rs1553677;rs1010543:53574070:T:G	NA	0
4	17:53560001-53600000	17:53120001-53160000	8.0338e-10	HiC	GSE87112	Mesendoderm	intra	rs112417272;rs573589767;rs7208396;rs118056591;rs149775098;rs7211627;rs7215634;rs7220088;rs7215523;rs11079177;rs12601773;rs11871416;rs199501723;rs7226241:53573452:T:A;rs1553677;rs1010543:53574070:T:G	NA	0
4	17:53560001-53600000	17:53160001-53200000	1.4885e-44	HiC	GSE87112	Mesendoderm	intra	rs112417272;rs573589767;rs7208396;rs118056591;rs149775098;rs7211627;rs7215634;rs7220088;rs7215523;rs11079177;rs12601773;rs11871416;rs199501723;rs7226241:53573452:T:A;rs1553677;rs1010543:53574070:T:G	NA	0
4	17:53560001-53600000	17:53200001-53240000	1.82979e-45	HiC	GSE87112	Mesendoderm	intra	rs112417272;rs573589767;rs7208396;rs118056591;rs149775098;rs7211627;rs7215634;rs7220088;rs7215523;rs11079177;rs12601773;rs11871416;rs199501723;rs7226241:53573452:T:A;rs1553677;rs1010543:53574070:T:G	NA	0
4	17:53560001-53600000	17:53240001-53280000	7.81638e-13	HiC	GSE87112	Mesendoderm	intra	rs112417272;rs573589767;rs7208396;rs118056591;rs149775098;rs7211627;rs7215634;rs7220088;rs7215523;rs11079177;rs12601773;rs11871416;rs199501723;rs7226241:53573452:T:A;rs1553677;rs1010543:53574070:T:G	ENSG00000261589	1
4	17:53560001-53600000	17:53280001-53320000	1.08747e-36	HiC	GSE87112	Mesendoderm	intra	rs112417272;rs573589767;rs7208396;rs118056591;rs149775098;rs7211627;rs7215634;rs7220088;rs7215523;rs11079177;rs12601773;rs11871416;rs199501723;rs7226241:53573452:T:A;rs1553677;rs1010543:53574070:T:G	NA	0
4	17:53560001-53600000	17:53320001-53360000	1.83801e-14	HiC	GSE87112	Mesendoderm	intra	rs112417272;rs573589767;rs7208396;rs118056591;rs149775098;rs7211627;rs7215634;rs7220088;rs7215523;rs11079177;rs12601773;rs11871416;rs199501723;rs7226241:53573452:T:A;rs1553677;rs1010543:53574070:T:G	ENSG00000108924:ENSG00000263096	1
4	17:53560001-53600000	17:53360001-53400000	3.64032e-41	HiC	GSE87112	Mesendoderm	intra	rs112417272;rs573589767;rs7208396;rs118056591;rs149775098;rs7211627;rs7215634;rs7220088;rs7215523;rs11079177;rs12601773;rs11871416;rs199501723;rs7226241:53573452:T:A;rs1553677;rs1010543:53574070:T:G	NA	0
4	17:53560001-53600000	17:53400001-53440000	8.56066e-87	HiC	GSE87112	Mesendoderm	intra	rs112417272;rs573589767;rs7208396;rs118056591;rs149775098;rs7211627;rs7215634;rs7220088;rs7215523;rs11079177;rs12601773;rs11871416;rs199501723;rs7226241:53573452:T:A;rs1553677;rs1010543:53574070:T:G	ENSG00000262079	1
4	17:53560001-53600000	17:53440001-53480000	1.64522e-07	HiC	GSE87112	Mesendoderm	intra	rs112417272;rs573589767;rs7208396;rs118056591;rs149775098;rs7211627;rs7215634;rs7220088;rs7215523;rs11079177;rs12601773;rs11871416;rs199501723;rs7226241:53573452:T:A;rs1553677;rs1010543:53574070:T:G	NA	0
4	17:53560001-53600000	17:53480001-53520000	2.95682e-82	HiC	GSE87112	Mesendoderm	intra	rs112417272;rs573589767;rs7208396;rs118056591;rs149775098;rs7211627;rs7215634;rs7220088;rs7215523;rs11079177;rs12601773;rs11871416;rs199501723;rs7226241:53573452:T:A;rs1553677;rs1010543:53574070:T:G	ENSG00000108960	1
4	17:53560001-53600000	17:53520001-53560000	1.51294e-74	HiC	GSE87112	Mesendoderm	intra	rs112417272;rs573589767;rs7208396;rs118056591;rs149775098;rs7211627;rs7215634;rs7220088;rs7215523;rs11079177;rs12601773;rs11871416;rs199501723;rs7226241:53573452:T:A;rs1553677;rs1010543:53574070:T:G	ENSG00000262395	1
1	3:59640001-59680000	3:62200001-62240000	4.10484e-10	HiC	GSE87112	Neural_Progenitor_Cell	intra	rs1672311;rs1298152;rs1281464;rs1296318;rs1297216;rs1281465;3:59666001:A:G;rs1281469;rs1666072;rs1672314;rs138142592;rs1672315;rs1672316;rs1628081;rs1666071;rs1672320;rs1616465;rs1672321;rs1080161;rs6446076;rs6446077:59677100:G:A;rs2886782:59677938:C:T;rs7635981;rs1542214:59678802:G:T;rs2166792	NA	0
2	6:69560001-69600000	6:70840001-70880000	9.80855e-08	HiC	GSE87112	Neural_Progenitor_Cell	intra	rs13208283;rs13201645	NA	0
2	6:69640001-69680000	6:70800001-70840000	6.08073e-10	HiC	GSE87112	Neural_Progenitor_Cell	intra	rs13191240;rs34617600;rs3798978:69678213:C:G	ENSG00000216365	1
2	6:69720001-69760000	6:69760001-69800000	7.06342e-08	HiC	GSE87112	Neural_Progenitor_Cell	intra	rs3799007:69723045:T:C;rs117667441:69731898:C:T;rs80164607:69737887:C:T;rs117271109;rs532909476;rs79911876:69743496:C:T;rs75556966:69746343:A:T;rs74802157:69748723:G:T;rs118099456:69750540:T:G	NA	0
2	6:69760001-69800000	6:70400001-70440000	1.23788e-07	HiC	GSE87112	Neural_Progenitor_Cell	intra	rs3799021:69760328:A:G;rs62416781:69762935:G:A;rs62416782:69766653:G:A;rs62416803:69766783:C:T;rs145624521;rs3734465;rs62416807:69773007:A:G;rs3799023:69774810:T:C;rs79811527:69776038:C:T	ENSG00000219085	1
2	6:69760001-69800000	6:70840001-70880000	2.79604e-09	HiC	GSE87112	Neural_Progenitor_Cell	intra	rs3799021:69760328:A:G;rs62416781:69762935:G:A;rs62416782:69766653:G:A;rs62416803:69766783:C:T;rs145624521;rs3734465;rs62416807:69773007:A:G;rs3799023:69774810:T:C;rs79811527:69776038:C:T	NA	0
4	17:53560001-53600000	17:53840001-53880000	4.84963e-16	HiC	GSE87112	Neural_Progenitor_Cell	intra	rs112417272;rs573589767;rs7208396;rs118056591;rs149775098;rs7211627;rs7215634;rs7220088;rs7215523;rs11079177;rs12601773;rs11871416;rs199501723;rs7226241:53573452:T:A;rs1553677;rs1010543:53574070:T:G	NA	0
4	17:53560001-53600000	17:53880001-53920000	1.13277e-09	HiC	GSE87112	Neural_Progenitor_Cell	intra	rs112417272;rs573589767;rs7208396;rs118056591;rs149775098;rs7211627;rs7215634;rs7220088;rs7215523;rs11079177;rs12601773;rs11871416;rs199501723;rs7226241:53573452:T:A;rs1553677;rs1010543:53574070:T:G	NA	0
2	6:69760001-69800000	6:69720001-69760000	7.06342e-08	HiC	GSE87112	Neural_Progenitor_Cell	intra	rs3799021:69760328:A:G;rs62416781:69762935:G:A;rs62416782:69766653:G:A;rs62416803:69766783:C:T;rs145624521;rs3734465;rs62416807:69773007:A:G;rs3799023:69774810:T:C;rs79811527:69776038:C:T	NA	0
4	17:53560001-53600000	17:53480001-53520000	9.324e-11	HiC	GSE87112	Neural_Progenitor_Cell	intra	rs112417272;rs573589767;rs7208396;rs118056591;rs149775098;rs7211627;rs7215634;rs7220088;rs7215523;rs11079177;rs12601773;rs11871416;rs199501723;rs7226241:53573452:T:A;rs1553677;rs1010543:53574070:T:G	ENSG00000108960	1
1	3:59640001-59680000	3:59680001-59720000	7.17984e-09	HiC	GSE87112	Pancreas	intra	rs1672311;rs1298152;rs1281464;rs1296318;rs1297216;rs1281465;3:59666001:A:G;rs1281469;rs1666072;rs1672314;rs138142592;rs1672315;rs1672316;rs1628081;rs1666071;rs1672320;rs1616465;rs1672321;rs1080161;rs6446076;rs6446077:59677100:G:A;rs2886782:59677938:C:T;rs7635981;rs1542214:59678802:G:T;rs2166792	NA	0
1	3:59640001-59680000	3:59720001-59760000	1.35563e-07	HiC	GSE87112	Pancreas	intra	rs1672311;rs1298152;rs1281464;rs1296318;rs1297216;rs1281465;3:59666001:A:G;rs1281469;rs1666072;rs1672314;rs138142592;rs1672315;rs1672316;rs1628081;rs1666071;rs1672320;rs1616465;rs1672321;rs1080161;rs6446076;rs6446077:59677100:G:A;rs2886782:59677938:C:T;rs7635981;rs1542214:59678802:G:T;rs2166792	NA	0
1	3:59640001-59680000	3:59400001-59440000	1.94502e-08	HiC	GSE87112	Pancreas	intra	rs1672311;rs1298152;rs1281464;rs1296318;rs1297216;rs1281465;3:59666001:A:G;rs1281469;rs1666072;rs1672314;rs138142592;rs1672315;rs1672316;rs1628081;rs1666071;rs1672320;rs1616465;rs1672321;rs1080161;rs6446076;rs6446077:59677100:G:A;rs2886782:59677938:C:T;rs7635981;rs1542214:59678802:G:T;rs2166792	NA	0
1	3:59680001-59720000	3:59640001-59680000	7.17984e-09	HiC	GSE87112	Pancreas	intra	rs6795459;rs1447816:59684754:C:T;rs1374861;rs6446078;rs997346;rs6803290;rs1463399;rs2084378;rs9880086;rs7371972;rs1374853;rs7616008;rs1823229	NA	0
1	3:59640001-59680000	3:59720001-59760000	5.34166e-08	HiC	GSE87112	Right_Ventricle	intra	rs1672311;rs1298152;rs1281464;rs1296318;rs1297216;rs1281465;3:59666001:A:G;rs1281469;rs1666072;rs1672314;rs138142592;rs1672315;rs1672316;rs1628081;rs1666071;rs1672320;rs1616465;rs1672321;rs1080161;rs6446076;rs6446077:59677100:G:A;rs2886782:59677938:C:T;rs7635981;rs1542214:59678802:G:T;rs2166792	NA	0
2	6:69720001-69760000	6:70800001-70840000	1.1734e-07	HiC	GSE87112	Right_Ventricle	intra	rs3799007:69723045:T:C;rs117667441:69731898:C:T;rs80164607:69737887:C:T;rs117271109;rs532909476;rs79911876:69743496:C:T;rs75556966:69746343:A:T;rs74802157:69748723:G:T;rs118099456:69750540:T:G	ENSG00000216365	1
1	3:59640001-59680000	3:59680001-59720000	2.33995e-07	HiC	GSE87112	Spleen	intra	rs1672311;rs1298152;rs1281464;rs1296318;rs1297216;rs1281465;3:59666001:A:G;rs1281469;rs1666072;rs1672314;rs138142592;rs1672315;rs1672316;rs1628081;rs1666071;rs1672320;rs1616465;rs1672321;rs1080161;rs6446076;rs6446077:59677100:G:A;rs2886782:59677938:C:T;rs7635981;rs1542214:59678802:G:T;rs2166792	NA	0
1	3:59640001-59680000	3:59720001-59760000	5.67902e-08	HiC	GSE87112	Spleen	intra	rs1672311;rs1298152;rs1281464;rs1296318;rs1297216;rs1281465;3:59666001:A:G;rs1281469;rs1666072;rs1672314;rs138142592;rs1672315;rs1672316;rs1628081;rs1666071;rs1672320;rs1616465;rs1672321;rs1080161;rs6446076;rs6446077:59677100:G:A;rs2886782:59677938:C:T;rs7635981;rs1542214:59678802:G:T;rs2166792	NA	0
1	3:59680001-59720000	3:59640001-59680000	2.33995e-07	HiC	GSE87112	Spleen	intra	rs6795459;rs1447816:59684754:C:T;rs1374861;rs6446078;rs997346;rs6803290;rs1463399;rs2084378;rs9880086;rs7371972;rs1374853;rs7616008;rs1823229	NA	0
1	3:59640001-59680000	3:59680001-59720000	3.18067e-10	HiC	GSE87112	Trophoblast-like_Cell	intra	rs1672311;rs1298152;rs1281464;rs1296318;rs1297216;rs1281465;3:59666001:A:G;rs1281469;rs1666072;rs1672314;rs138142592;rs1672315;rs1672316;rs1628081;rs1666071;rs1672320;rs1616465;rs1672321;rs1080161;rs6446076;rs6446077:59677100:G:A;rs2886782:59677938:C:T;rs7635981;rs1542214:59678802:G:T;rs2166792	NA	0
1	3:59640001-59680000	3:59720001-59760000	1.31726e-15	HiC	GSE87112	Trophoblast-like_Cell	intra	rs1672311;rs1298152;rs1281464;rs1296318;rs1297216;rs1281465;3:59666001:A:G;rs1281469;rs1666072;rs1672314;rs138142592;rs1672315;rs1672316;rs1628081;rs1666071;rs1672320;rs1616465;rs1672321;rs1080161;rs6446076;rs6446077:59677100:G:A;rs2886782:59677938:C:T;rs7635981;rs1542214:59678802:G:T;rs2166792	NA	0
1	3:59640001-59680000	3:59800001-59840000	4.67542e-18	HiC	GSE87112	Trophoblast-like_Cell	intra	rs1672311;rs1298152;rs1281464;rs1296318;rs1297216;rs1281465;3:59666001:A:G;rs1281469;rs1666072;rs1672314;rs138142592;rs1672315;rs1672316;rs1628081;rs1666071;rs1672320;rs1616465;rs1672321;rs1080161;rs6446076;rs6446077:59677100:G:A;rs2886782:59677938:C:T;rs7635981;rs1542214:59678802:G:T;rs2166792	NA	0
1	3:59640001-59680000	3:60200001-60240000	7.61675e-11	HiC	GSE87112	Trophoblast-like_Cell	intra	rs1672311;rs1298152;rs1281464;rs1296318;rs1297216;rs1281465;3:59666001:A:G;rs1281469;rs1666072;rs1672314;rs138142592;rs1672315;rs1672316;rs1628081;rs1666071;rs1672320;rs1616465;rs1672321;rs1080161;rs6446076;rs6446077:59677100:G:A;rs2886782:59677938:C:T;rs7635981;rs1542214:59678802:G:T;rs2166792	NA	0
1	3:59640001-59680000	3:60280001-60320000	3.05173e-10	HiC	GSE87112	Trophoblast-like_Cell	intra	rs1672311;rs1298152;rs1281464;rs1296318;rs1297216;rs1281465;3:59666001:A:G;rs1281469;rs1666072;rs1672314;rs138142592;rs1672315;rs1672316;rs1628081;rs1666071;rs1672320;rs1616465;rs1672321;rs1080161;rs6446076;rs6446077:59677100:G:A;rs2886782:59677938:C:T;rs7635981;rs1542214:59678802:G:T;rs2166792	NA	0
1	3:59640001-59680000	3:60320001-60360000	2.98032e-10	HiC	GSE87112	Trophoblast-like_Cell	intra	rs1672311;rs1298152;rs1281464;rs1296318;rs1297216;rs1281465;3:59666001:A:G;rs1281469;rs1666072;rs1672314;rs138142592;rs1672315;rs1672316;rs1628081;rs1666071;rs1672320;rs1616465;rs1672321;rs1080161;rs6446076;rs6446077:59677100:G:A;rs2886782:59677938:C:T;rs7635981;rs1542214:59678802:G:T;rs2166792	NA	0
1	3:59640001-59680000	3:60520001-60560000	2.25464e-10	HiC	GSE87112	Trophoblast-like_Cell	intra	rs1672311;rs1298152;rs1281464;rs1296318;rs1297216;rs1281465;3:59666001:A:G;rs1281469;rs1666072;rs1672314;rs138142592;rs1672315;rs1672316;rs1628081;rs1666071;rs1672320;rs1616465;rs1672321;rs1080161;rs6446076;rs6446077:59677100:G:A;rs2886782:59677938:C:T;rs7635981;rs1542214:59678802:G:T;rs2166792	NA	0
1	3:59640001-59680000	3:60560001-60600000	7.83673e-08	HiC	GSE87112	Trophoblast-like_Cell	intra	rs1672311;rs1298152;rs1281464;rs1296318;rs1297216;rs1281465;3:59666001:A:G;rs1281469;rs1666072;rs1672314;rs138142592;rs1672315;rs1672316;rs1628081;rs1666071;rs1672320;rs1616465;rs1672321;rs1080161;rs6446076;rs6446077:59677100:G:A;rs2886782:59677938:C:T;rs7635981;rs1542214:59678802:G:T;rs2166792	NA	0
1	3:59640001-59680000	3:60600001-60640000	8.183e-09	HiC	GSE87112	Trophoblast-like_Cell	intra	rs1672311;rs1298152;rs1281464;rs1296318;rs1297216;rs1281465;3:59666001:A:G;rs1281469;rs1666072;rs1672314;rs138142592;rs1672315;rs1672316;rs1628081;rs1666071;rs1672320;rs1616465;rs1672321;rs1080161;rs6446076;rs6446077:59677100:G:A;rs2886782:59677938:C:T;rs7635981;rs1542214:59678802:G:T;rs2166792	ENSG00000240097	1
1	3:59640001-59680000	3:60680001-60720000	4.68038e-08	HiC	GSE87112	Trophoblast-like_Cell	intra	rs1672311;rs1298152;rs1281464;rs1296318;rs1297216;rs1281465;3:59666001:A:G;rs1281469;rs1666072;rs1672314;rs138142592;rs1672315;rs1672316;rs1628081;rs1666071;rs1672320;rs1616465;rs1672321;rs1080161;rs6446076;rs6446077:59677100:G:A;rs2886782:59677938:C:T;rs7635981;rs1542214:59678802:G:T;rs2166792	ENSG00000225673:ENSG00000244183	1
1	3:59640001-59680000	3:60720001-60760000	1.61679e-09	HiC	GSE87112	Trophoblast-like_Cell	intra	rs1672311;rs1298152;rs1281464;rs1296318;rs1297216;rs1281465;3:59666001:A:G;rs1281469;rs1666072;rs1672314;rs138142592;rs1672315;rs1672316;rs1628081;rs1666071;rs1672320;rs1616465;rs1672321;rs1080161;rs6446076;rs6446077:59677100:G:A;rs2886782:59677938:C:T;rs7635981;rs1542214:59678802:G:T;rs2166792	NA	0
1	3:59640001-59680000	3:60960001-61000000	2.11798e-07	HiC	GSE87112	Trophoblast-like_Cell	intra	rs1672311;rs1298152;rs1281464;rs1296318;rs1297216;rs1281465;3:59666001:A:G;rs1281469;rs1666072;rs1672314;rs138142592;rs1672315;rs1672316;rs1628081;rs1666071;rs1672320;rs1616465;rs1672321;rs1080161;rs6446076;rs6446077:59677100:G:A;rs2886782:59677938:C:T;rs7635981;rs1542214:59678802:G:T;rs2166792	NA	0
1	3:59640001-59680000	3:61240001-61280000	8.00164e-09	HiC	GSE87112	Trophoblast-like_Cell	intra	rs1672311;rs1298152;rs1281464;rs1296318;rs1297216;rs1281465;3:59666001:A:G;rs1281469;rs1666072;rs1672314;rs138142592;rs1672315;rs1672316;rs1628081;rs1666071;rs1672320;rs1616465;rs1672321;rs1080161;rs6446076;rs6446077:59677100:G:A;rs2886782:59677938:C:T;rs7635981;rs1542214:59678802:G:T;rs2166792	NA	0
1	3:59640001-59680000	3:61280001-61320000	1.82079e-07	HiC	GSE87112	Trophoblast-like_Cell	intra	rs1672311;rs1298152;rs1281464;rs1296318;rs1297216;rs1281465;3:59666001:A:G;rs1281469;rs1666072;rs1672314;rs138142592;rs1672315;rs1672316;rs1628081;rs1666071;rs1672320;rs1616465;rs1672321;rs1080161;rs6446076;rs6446077:59677100:G:A;rs2886782:59677938:C:T;rs7635981;rs1542214:59678802:G:T;rs2166792	NA	0
1	3:59640001-59680000	3:61320001-61360000	2.77835e-15	HiC	GSE87112	Trophoblast-like_Cell	intra	rs1672311;rs1298152;rs1281464;rs1296318;rs1297216;rs1281465;3:59666001:A:G;rs1281469;rs1666072;rs1672314;rs138142592;rs1672315;rs1672316;rs1628081;rs1666071;rs1672320;rs1616465;rs1672321;rs1080161;rs6446076;rs6446077:59677100:G:A;rs2886782:59677938:C:T;rs7635981;rs1542214:59678802:G:T;rs2166792	NA	0
1	3:59640001-59680000	3:61400001-61440000	1.10778e-07	HiC	GSE87112	Trophoblast-like_Cell	intra	rs1672311;rs1298152;rs1281464;rs1296318;rs1297216;rs1281465;3:59666001:A:G;rs1281469;rs1666072;rs1672314;rs138142592;rs1672315;rs1672316;rs1628081;rs1666071;rs1672320;rs1616465;rs1672321;rs1080161;rs6446076;rs6446077:59677100:G:A;rs2886782:59677938:C:T;rs7635981;rs1542214:59678802:G:T;rs2166792	NA	0
1	3:59640001-59680000	3:61720001-61760000	1.70907e-07	HiC	GSE87112	Trophoblast-like_Cell	intra	rs1672311;rs1298152;rs1281464;rs1296318;rs1297216;rs1281465;3:59666001:A:G;rs1281469;rs1666072;rs1672314;rs138142592;rs1672315;rs1672316;rs1628081;rs1666071;rs1672320;rs1616465;rs1672321;rs1080161;rs6446076;rs6446077:59677100:G:A;rs2886782:59677938:C:T;rs7635981;rs1542214:59678802:G:T;rs2166792	ENSG00000252420:ENSG00000226360	1
1	3:59640001-59680000	3:61840001-61880000	3.39642e-09	HiC	GSE87112	Trophoblast-like_Cell	intra	rs1672311;rs1298152;rs1281464;rs1296318;rs1297216;rs1281465;3:59666001:A:G;rs1281469;rs1666072;rs1672314;rs138142592;rs1672315;rs1672316;rs1628081;rs1666071;rs1672320;rs1616465;rs1672321;rs1080161;rs6446076;rs6446077:59677100:G:A;rs2886782:59677938:C:T;rs7635981;rs1542214:59678802:G:T;rs2166792	NA	0
1	3:59640001-59680000	3:61880001-61920000	1.04223e-08	HiC	GSE87112	Trophoblast-like_Cell	intra	rs1672311;rs1298152;rs1281464;rs1296318;rs1297216;rs1281465;3:59666001:A:G;rs1281469;rs1666072;rs1672314;rs138142592;rs1672315;rs1672316;rs1628081;rs1666071;rs1672320;rs1616465;rs1672321;rs1080161;rs6446076;rs6446077:59677100:G:A;rs2886782:59677938:C:T;rs7635981;rs1542214:59678802:G:T;rs2166792	NA	0
1	3:59640001-59680000	3:62120001-62160000	1.12186e-07	HiC	GSE87112	Trophoblast-like_Cell	intra	rs1672311;rs1298152;rs1281464;rs1296318;rs1297216;rs1281465;3:59666001:A:G;rs1281469;rs1666072;rs1672314;rs138142592;rs1672315;rs1672316;rs1628081;rs1666071;rs1672320;rs1616465;rs1672321;rs1080161;rs6446076;rs6446077:59677100:G:A;rs2886782:59677938:C:T;rs7635981;rs1542214:59678802:G:T;rs2166792	NA	0
1	3:59640001-59680000	3:62160001-62200000	1.56175e-10	HiC	GSE87112	Trophoblast-like_Cell	intra	rs1672311;rs1298152;rs1281464;rs1296318;rs1297216;rs1281465;3:59666001:A:G;rs1281469;rs1666072;rs1672314;rs138142592;rs1672315;rs1672316;rs1628081;rs1666071;rs1672320;rs1616465;rs1672321;rs1080161;rs6446076;rs6446077:59677100:G:A;rs2886782:59677938:C:T;rs7635981;rs1542214:59678802:G:T;rs2166792	NA	0
1	3:59640001-59680000	3:62200001-62240000	5.08741e-10	HiC	GSE87112	Trophoblast-like_Cell	intra	rs1672311;rs1298152;rs1281464;rs1296318;rs1297216;rs1281465;3:59666001:A:G;rs1281469;rs1666072;rs1672314;rs138142592;rs1672315;rs1672316;rs1628081;rs1666071;rs1672320;rs1616465;rs1672321;rs1080161;rs6446076;rs6446077:59677100:G:A;rs2886782:59677938:C:T;rs7635981;rs1542214:59678802:G:T;rs2166792	NA	0
1	3:59640001-59680000	3:62440001-62480000	1.29761e-08	HiC	GSE87112	Trophoblast-like_Cell	intra	rs1672311;rs1298152;rs1281464;rs1296318;rs1297216;rs1281465;3:59666001:A:G;rs1281469;rs1666072;rs1672314;rs138142592;rs1672315;rs1672316;rs1628081;rs1666071;rs1672320;rs1616465;rs1672321;rs1080161;rs6446076;rs6446077:59677100:G:A;rs2886782:59677938:C:T;rs7635981;rs1542214:59678802:G:T;rs2166792	NA	0
1	3:59680001-59720000	3:61320001-61360000	5.2143e-08	HiC	GSE87112	Trophoblast-like_Cell	intra	rs6795459;rs1447816:59684754:C:T;rs1374861;rs6446078;rs997346;rs6803290;rs1463399;rs2084378;rs9880086;rs7371972;rs1374853;rs7616008;rs1823229	NA	0
2	6:69520001-69560000	6:70840001-70880000	5.83471e-07	HiC	GSE87112	Trophoblast-like_Cell	intra	6:69558987:A:G	NA	0
2	6:69560001-69600000	6:70760001-70800000	3.36536e-07	HiC	GSE87112	Trophoblast-like_Cell	intra	rs13208283;rs13201645	NA	0
2	6:69560001-69600000	6:70800001-70840000	4.32206e-08	HiC	GSE87112	Trophoblast-like_Cell	intra	rs13208283;rs13201645	ENSG00000216365	1
2	6:69560001-69600000	6:70840001-70880000	1.61029e-08	HiC	GSE87112	Trophoblast-like_Cell	intra	rs13208283;rs13201645	NA	0
2	6:69600001-69640000	6:70800001-70840000	3.7465e-10	HiC	GSE87112	Trophoblast-like_Cell	intra	rs13204994;rs568144441	ENSG00000216365	1
2	6:69600001-69640000	6:70840001-70880000	6.0157e-16	HiC	GSE87112	Trophoblast-like_Cell	intra	rs13204994;rs568144441	NA	0
2	6:69640001-69680000	6:70440001-70480000	1.83518e-10	HiC	GSE87112	Trophoblast-like_Cell	intra	rs13191240;rs34617600;rs3798978:69678213:C:G	ENSG00000219881	1
2	6:69640001-69680000	6:70760001-70800000	3.65119e-11	HiC	GSE87112	Trophoblast-like_Cell	intra	rs13191240;rs34617600;rs3798978:69678213:C:G	NA	0
2	6:69640001-69680000	6:70800001-70840000	1.35144e-19	HiC	GSE87112	Trophoblast-like_Cell	intra	rs13191240;rs34617600;rs3798978:69678213:C:G	ENSG00000216365	1
2	6:69640001-69680000	6:70840001-70880000	8.75721e-18	HiC	GSE87112	Trophoblast-like_Cell	intra	rs13191240;rs34617600;rs3798978:69678213:C:G	NA	0
2	6:69680001-69720000	6:70360001-70400000	1.48658e-07	HiC	GSE87112	Trophoblast-like_Cell	intra	rs3798980;rs34526480:69684542:A:G;rs13191706:69686817:A:G;rs13194716:69686889:A:G;rs71555397:69690915:T:G;rs34470831;rs202015588	NA	0
2	6:69680001-69720000	6:70800001-70840000	1.21367e-08	HiC	GSE87112	Trophoblast-like_Cell	intra	rs3798980;rs34526480:69684542:A:G;rs13191706:69686817:A:G;rs13194716:69686889:A:G;rs71555397:69690915:T:G;rs34470831;rs202015588	ENSG00000216365	1
2	6:69680001-69720000	6:70840001-70880000	3.32835e-11	HiC	GSE87112	Trophoblast-like_Cell	intra	rs3798980;rs34526480:69684542:A:G;rs13191706:69686817:A:G;rs13194716:69686889:A:G;rs71555397:69690915:T:G;rs34470831;rs202015588	NA	0
2	6:69720001-69760000	6:69840001-69880000	6.6926e-08	HiC	GSE87112	Trophoblast-like_Cell	intra	rs3799007:69723045:T:C;rs117667441:69731898:C:T;rs80164607:69737887:C:T;rs117271109;rs532909476;rs79911876:69743496:C:T;rs75556966:69746343:A:T;rs74802157:69748723:G:T;rs118099456:69750540:T:G	NA	0
2	6:69720001-69760000	6:70800001-70840000	7.48717e-20	HiC	GSE87112	Trophoblast-like_Cell	intra	rs3799007:69723045:T:C;rs117667441:69731898:C:T;rs80164607:69737887:C:T;rs117271109;rs532909476;rs79911876:69743496:C:T;rs75556966:69746343:A:T;rs74802157:69748723:G:T;rs118099456:69750540:T:G	ENSG00000216365	1
2	6:69720001-69760000	6:70840001-70880000	1.67685e-14	HiC	GSE87112	Trophoblast-like_Cell	intra	rs3799007:69723045:T:C;rs117667441:69731898:C:T;rs80164607:69737887:C:T;rs117271109;rs532909476;rs79911876:69743496:C:T;rs75556966:69746343:A:T;rs74802157:69748723:G:T;rs118099456:69750540:T:G	NA	0
2	6:69760001-69800000	6:70760001-70800000	3.46169e-07	HiC	GSE87112	Trophoblast-like_Cell	intra	rs3799021:69760328:A:G;rs62416781:69762935:G:A;rs62416782:69766653:G:A;rs62416803:69766783:C:T;rs145624521;rs3734465;rs62416807:69773007:A:G;rs3799023:69774810:T:C;rs79811527:69776038:C:T	NA	0
2	6:69760001-69800000	6:70800001-70840000	4.82294e-12	HiC	GSE87112	Trophoblast-like_Cell	intra	rs3799021:69760328:A:G;rs62416781:69762935:G:A;rs62416782:69766653:G:A;rs62416803:69766783:C:T;rs145624521;rs3734465;rs62416807:69773007:A:G;rs3799023:69774810:T:C;rs79811527:69776038:C:T	ENSG00000216365	1
2	6:69760001-69800000	6:70840001-70880000	2.4216e-17	HiC	GSE87112	Trophoblast-like_Cell	intra	rs3799021:69760328:A:G;rs62416781:69762935:G:A;rs62416782:69766653:G:A;rs62416803:69766783:C:T;rs145624521;rs3734465;rs62416807:69773007:A:G;rs3799023:69774810:T:C;rs79811527:69776038:C:T	NA	0
2	6:69840001-69880000	6:69960001-70000000	3.80488e-08	HiC	GSE87112	Trophoblast-like_Cell	intra	rs117674865	NA	0
2	6:69840001-69880000	6:70360001-70400000	1.17163e-11	HiC	GSE87112	Trophoblast-like_Cell	intra	rs117674865	NA	0
2	6:69840001-69880000	6:70400001-70440000	7.1874e-07	HiC	GSE87112	Trophoblast-like_Cell	intra	rs117674865	ENSG00000219085	1
2	6:69840001-69880000	6:70760001-70800000	1.84372e-07	HiC	GSE87112	Trophoblast-like_Cell	intra	rs117674865	NA	0
2	6:69840001-69880000	6:70800001-70840000	1.18039e-16	HiC	GSE87112	Trophoblast-like_Cell	intra	rs117674865	ENSG00000216365	1
2	6:69840001-69880000	6:70840001-70880000	6.56142e-17	HiC	GSE87112	Trophoblast-like_Cell	intra	rs117674865	NA	0
2	6:69840001-69880000	6:70920001-70960000	8.12531e-07	HiC	GSE87112	Trophoblast-like_Cell	intra	rs117674865	ENSG00000253809	1
2	6:69880001-69920000	6:70800001-70840000	9.37438e-09	HiC	GSE87112	Trophoblast-like_Cell	intra	rs75126480	ENSG00000216365	1
2	6:69920001-69960000	6:69960001-70000000	8.57444e-13	HiC	GSE87112	Trophoblast-like_Cell	intra	rs6937106	NA	0
2	6:69920001-69960000	6:70240001-70280000	8.24672e-07	HiC	GSE87112	Trophoblast-like_Cell	intra	rs6937106	NA	0
2	6:69920001-69960000	6:70400001-70440000	5.69181e-07	HiC	GSE87112	Trophoblast-like_Cell	intra	rs6937106	ENSG00000219085	1
2	6:69920001-69960000	6:70800001-70840000	7.02691e-12	HiC	GSE87112	Trophoblast-like_Cell	intra	rs6937106	ENSG00000216365	1
2	6:69920001-69960000	6:70840001-70880000	2.88517e-15	HiC	GSE87112	Trophoblast-like_Cell	intra	rs6937106	NA	0
4	17:53560001-53600000	17:53680001-53720000	2.05304e-12	HiC	GSE87112	Trophoblast-like_Cell	intra	rs112417272;rs573589767;rs7208396;rs118056591;rs149775098;rs7211627;rs7215634;rs7220088;rs7215523;rs11079177;rs12601773;rs11871416;rs199501723;rs7226241:53573452:T:A;rs1553677;rs1010543:53574070:T:G	NA	0
4	17:53560001-53600000	17:53760001-53800000	2.32785e-15	HiC	GSE87112	Trophoblast-like_Cell	intra	rs112417272;rs573589767;rs7208396;rs118056591;rs149775098;rs7211627;rs7215634;rs7220088;rs7215523;rs11079177;rs12601773;rs11871416;rs199501723;rs7226241:53573452:T:A;rs1553677;rs1010543:53574070:T:G	NA	0
4	17:53560001-53600000	17:53800001-53840000	1.42259e-24	HiC	GSE87112	Trophoblast-like_Cell	intra	rs112417272;rs573589767;rs7208396;rs118056591;rs149775098;rs7211627;rs7215634;rs7220088;rs7215523;rs11079177;rs12601773;rs11871416;rs199501723;rs7226241:53573452:T:A;rs1553677;rs1010543:53574070:T:G	ENSG00000166292:ENSG00000141179	1
4	17:53560001-53600000	17:53840001-53880000	2.5326e-30	HiC	GSE87112	Trophoblast-like_Cell	intra	rs112417272;rs573589767;rs7208396;rs118056591;rs149775098;rs7211627;rs7215634;rs7220088;rs7215523;rs11079177;rs12601773;rs11871416;rs199501723;rs7226241:53573452:T:A;rs1553677;rs1010543:53574070:T:G	NA	0
4	17:53560001-53600000	17:53880001-53920000	3.32409e-15	HiC	GSE87112	Trophoblast-like_Cell	intra	rs112417272;rs573589767;rs7208396;rs118056591;rs149775098;rs7211627;rs7215634;rs7220088;rs7215523;rs11079177;rs12601773;rs11871416;rs199501723;rs7226241:53573452:T:A;rs1553677;rs1010543:53574070:T:G	NA	0
4	17:53560001-53600000	17:54520001-54560000	1.30373e-08	HiC	GSE87112	Trophoblast-like_Cell	intra	rs112417272;rs573589767;rs7208396;rs118056591;rs149775098;rs7211627;rs7215634;rs7220088;rs7215523;rs11079177;rs12601773;rs11871416;rs199501723;rs7226241:53573452:T:A;rs1553677;rs1010543:53574070:T:G	NA	0
4	17:53560001-53600000	17:54560001-54600000	6.71836e-11	HiC	GSE87112	Trophoblast-like_Cell	intra	rs112417272;rs573589767;rs7208396;rs118056591;rs149775098;rs7211627;rs7215634;rs7220088;rs7215523;rs11079177;rs12601773;rs11871416;rs199501723;rs7226241:53573452:T:A;rs1553677;rs1010543:53574070:T:G	NA	0
4	17:53560001-53600000	17:54680001-54720000	6.23922e-09	HiC	GSE87112	Trophoblast-like_Cell	intra	rs112417272;rs573589767;rs7208396;rs118056591;rs149775098;rs7211627;rs7215634;rs7220088;rs7215523;rs11079177;rs12601773;rs11871416;rs199501723;rs7226241:53573452:T:A;rs1553677;rs1010543:53574070:T:G	NA	0
4	17:53560001-53600000	17:54760001-54800000	6.92862e-10	HiC	GSE87112	Trophoblast-like_Cell	intra	rs112417272;rs573589767;rs7208396;rs118056591;rs149775098;rs7211627;rs7215634;rs7220088;rs7215523;rs11079177;rs12601773;rs11871416;rs199501723;rs7226241:53573452:T:A;rs1553677;rs1010543:53574070:T:G	NA	0
4	17:53560001-53600000	17:54880001-54920000	6.40789e-10	HiC	GSE87112	Trophoblast-like_Cell	intra	rs112417272;rs573589767;rs7208396;rs118056591;rs149775098;rs7211627;rs7215634;rs7220088;rs7215523;rs11079177;rs12601773;rs11871416;rs199501723;rs7226241:53573452:T:A;rs1553677;rs1010543:53574070:T:G	ENSG00000214226:ENSG00000153933	1
4	17:53560001-53600000	17:55040001-55080000	2.24511e-07	HiC	GSE87112	Trophoblast-like_Cell	intra	rs112417272;rs573589767;rs7208396;rs118056591;rs149775098;rs7211627;rs7215634;rs7220088;rs7215523;rs11079177;rs12601773;rs11871416;rs199501723;rs7226241:53573452:T:A;rs1553677;rs1010543:53574070:T:G	ENSG00000121064:ENSG00000263120	1
1	3:59640001-59680000	3:59240001-59280000	1.2618e-10	HiC	GSE87112	Trophoblast-like_Cell	intra	rs1672311;rs1298152;rs1281464;rs1296318;rs1297216;rs1281465;3:59666001:A:G;rs1281469;rs1666072;rs1672314;rs138142592;rs1672315;rs1672316;rs1628081;rs1666071;rs1672320;rs1616465;rs1672321;rs1080161;rs6446076;rs6446077:59677100:G:A;rs2886782:59677938:C:T;rs7635981;rs1542214:59678802:G:T;rs2166792	NA	0
1	3:59640001-59680000	3:59400001-59440000	1.04015e-10	HiC	GSE87112	Trophoblast-like_Cell	intra	rs1672311;rs1298152;rs1281464;rs1296318;rs1297216;rs1281465;3:59666001:A:G;rs1281469;rs1666072;rs1672314;rs138142592;rs1672315;rs1672316;rs1628081;rs1666071;rs1672320;rs1616465;rs1672321;rs1080161;rs6446076;rs6446077:59677100:G:A;rs2886782:59677938:C:T;rs7635981;rs1542214:59678802:G:T;rs2166792	NA	0
1	3:59680001-59720000	3:59640001-59680000	3.18067e-10	HiC	GSE87112	Trophoblast-like_Cell	intra	rs6795459;rs1447816:59684754:C:T;rs1374861;rs6446078;rs997346;rs6803290;rs1463399;rs2084378;rs9880086;rs7371972;rs1374853;rs7616008;rs1823229	NA	0
2	6:69640001-69680000	6:67080001-67120000	3.84991e-08	HiC	GSE87112	Trophoblast-like_Cell	intra	rs13191240;rs34617600;rs3798978:69678213:C:G	NA	0
2	6:69840001-69880000	6:69720001-69760000	6.6926e-08	HiC	GSE87112	Trophoblast-like_Cell	intra	rs117674865	NA	0
3	11:107720001-107760000	11:107400001-107440000	7.90245e-12	HiC	GSE87112	Trophoblast-like_Cell	intra	rs2456080;rs488512;rs2442683:107729615:G:T;rs502253:107731779:G:A;rs552438;rs543568;rs1242894	ENSG00000137760	1
3	11:107720001-107760000	11:107440001-107480000	5.30219e-18	HiC	GSE87112	Trophoblast-like_Cell	intra	rs2456080;rs488512;rs2442683:107729615:G:T;rs502253:107731779:G:A;rs552438;rs543568;rs1242894	ENSG00000270969:ENSG00000110675:ENSG00000268467:ENSG00000255483	1
3	11:107720001-107760000	11:107520001-107560000	8.03141e-07	HiC	GSE87112	Trophoblast-like_Cell	intra	rs2456080;rs488512;rs2442683:107729615:G:T;rs502253:107731779:G:A;rs552438;rs543568;rs1242894	NA	0
3	11:107720001-107760000	11:107560001-107600000	9.59152e-12	HiC	GSE87112	Trophoblast-like_Cell	intra	rs2456080;rs488512;rs2442683:107729615:G:T;rs502253:107731779:G:A;rs552438;rs543568;rs1242894	ENSG00000170290:ENSG00000268602	1
3	11:107720001-107760000	11:107600001-107640000	3.62519e-13	HiC	GSE87112	Trophoblast-like_Cell	intra	rs2456080;rs488512;rs2442683:107729615:G:T;rs502253:107731779:G:A;rs552438;rs543568;rs1242894	ENSG00000254702	1
3	11:107680001-107720000	11:107640001-107680000	7.85658e-08	HiC	GSE87112	Trophoblast-like_Cell	intra	rs493037:107713761:C:T	ENSG00000214306:ENSG00000214305	1
3	11:107720001-107760000	11:107640001-107680000	8.39719e-30	HiC	GSE87112	Trophoblast-like_Cell	intra	rs2456080;rs488512;rs2442683:107729615:G:T;rs502253:107731779:G:A;rs552438;rs543568;rs1242894	ENSG00000214306:ENSG00000214305	1
4	17:53560001-53600000	17:51000001-51040000	6.87924e-07	HiC	GSE87112	Trophoblast-like_Cell	intra	rs112417272;rs573589767;rs7208396;rs118056591;rs149775098;rs7211627;rs7215634;rs7220088;rs7215523;rs11079177;rs12601773;rs11871416;rs199501723;rs7226241:53573452:T:A;rs1553677;rs1010543:53574070:T:G	NA	0
4	17:53560001-53600000	17:51200001-51240000	6.45433e-07	HiC	GSE87112	Trophoblast-like_Cell	intra	rs112417272;rs573589767;rs7208396;rs118056591;rs149775098;rs7211627;rs7215634;rs7220088;rs7215523;rs11079177;rs12601773;rs11871416;rs199501723;rs7226241:53573452:T:A;rs1553677;rs1010543:53574070:T:G	NA	0
4	17:53560001-53600000	17:52960001-53000000	7.77817e-08	HiC	GSE87112	Trophoblast-like_Cell	intra	rs112417272;rs573589767;rs7208396;rs118056591;rs149775098;rs7211627;rs7215634;rs7220088;rs7215523;rs11079177;rs12601773;rs11871416;rs199501723;rs7226241:53573452:T:A;rs1553677;rs1010543:53574070:T:G	ENSG00000141198	1
4	17:53560001-53600000	17:53040001-53080000	6.15566e-31	HiC	GSE87112	Trophoblast-like_Cell	intra	rs112417272;rs573589767;rs7208396;rs118056591;rs149775098;rs7211627;rs7215634;rs7220088;rs7215523;rs11079177;rs12601773;rs11871416;rs199501723;rs7226241:53573452:T:A;rs1553677;rs1010543:53574070:T:G	ENSG00000166260:ENSG00000166263	1
4	17:53560001-53600000	17:53080001-53120000	3.92893e-20	HiC	GSE87112	Trophoblast-like_Cell	intra	rs112417272;rs573589767;rs7208396;rs118056591;rs149775098;rs7211627;rs7215634;rs7220088;rs7215523;rs11079177;rs12601773;rs11871416;rs199501723;rs7226241:53573452:T:A;rs1553677;rs1010543:53574070:T:G	NA	0
4	17:53560001-53600000	17:53160001-53200000	2.89639e-12	HiC	GSE87112	Trophoblast-like_Cell	intra	rs112417272;rs573589767;rs7208396;rs118056591;rs149775098;rs7211627;rs7215634;rs7220088;rs7215523;rs11079177;rs12601773;rs11871416;rs199501723;rs7226241:53573452:T:A;rs1553677;rs1010543:53574070:T:G	NA	0
4	17:53560001-53600000	17:53200001-53240000	5.983e-13	HiC	GSE87112	Trophoblast-like_Cell	intra	rs112417272;rs573589767;rs7208396;rs118056591;rs149775098;rs7211627;rs7215634;rs7220088;rs7215523;rs11079177;rs12601773;rs11871416;rs199501723;rs7226241:53573452:T:A;rs1553677;rs1010543:53574070:T:G	NA	0
4	17:53560001-53600000	17:53280001-53320000	1.0992e-10	HiC	GSE87112	Trophoblast-like_Cell	intra	rs112417272;rs573589767;rs7208396;rs118056591;rs149775098;rs7211627;rs7215634;rs7220088;rs7215523;rs11079177;rs12601773;rs11871416;rs199501723;rs7226241:53573452:T:A;rs1553677;rs1010543:53574070:T:G	NA	0
4	17:53560001-53600000	17:53360001-53400000	1.01517e-19	HiC	GSE87112	Trophoblast-like_Cell	intra	rs112417272;rs573589767;rs7208396;rs118056591;rs149775098;rs7211627;rs7215634;rs7220088;rs7215523;rs11079177;rs12601773;rs11871416;rs199501723;rs7226241:53573452:T:A;rs1553677;rs1010543:53574070:T:G	NA	0
4	17:53560001-53600000	17:53400001-53440000	1.38574e-22	HiC	GSE87112	Trophoblast-like_Cell	intra	rs112417272;rs573589767;rs7208396;rs118056591;rs149775098;rs7211627;rs7215634;rs7220088;rs7215523;rs11079177;rs12601773;rs11871416;rs199501723;rs7226241:53573452:T:A;rs1553677;rs1010543:53574070:T:G	ENSG00000262079	1
4	17:53560001-53600000	17:53480001-53520000	1.34944e-39	HiC	GSE87112	Trophoblast-like_Cell	intra	rs112417272;rs573589767;rs7208396;rs118056591;rs149775098;rs7211627;rs7215634;rs7220088;rs7215523;rs11079177;rs12601773;rs11871416;rs199501723;rs7226241:53573452:T:A;rs1553677;rs1010543:53574070:T:G	ENSG00000108960	1
4	17:53560001-53600000	17:53520001-53560000	7.20698e-33	HiC	GSE87112	Trophoblast-like_Cell	intra	rs112417272;rs573589767;rs7208396;rs118056591;rs149775098;rs7211627;rs7215634;rs7220088;rs7215523;rs11079177;rs12601773;rs11871416;rs199501723;rs7226241:53573452:T:A;rs1553677;rs1010543:53574070:T:G	ENSG00000262395	1

## Sheet: S5_CYCLO_eQLT
uniqID	db	tissue	gene	testedAllele	p	signed_stats	FDR	RiskIncAllele	alignedDirection	chr	pos	symbol	eqtlMapFilt
11:2956166:C:T	BIOSQTL	BIOS_eQTL_geneLevel	ENSG00000110619	C	1.63776e-21	9.52593	0	NA	NA	11	2956166	CARS	1
11:2956166:C:T	BIOSQTL	BIOS_eQTL_geneLevel	ENSG00000110619	C	1.66217e-23	9.99149	0	NA	NA	11	2956166	CARS	1
11:2956166:C:T	BIOSQTL	BIOS_eQTL_geneLevel	ENSG00000110628	C	6.04269e-28	-10.9584	0	NA	NA	11	2956166	SLC22A18	1
11:2956166:C:T	BIOSQTL	BIOS_eQTL_geneLevel	ENSG00000110628	C	2.0568e-30	-11.4615	0	NA	NA	11	2956166	SLC22A18	1
11:2956166:C:T	BIOSQTL	BIOS_eQTL_geneLevel	ENSG00000205531	C	8.79703e-07	4.91693	0.000804713	NA	NA	11	2956166	NAP1L4	1
11:2956166:C:T	BIOSQTL	BIOS_eQTL_geneLevel	ENSG00000247473	C	1.66217e-23	9.99149	0	NA	NA	11	2956166	CARS-AS1	1
11:2956166:C:T	BIOSQTL	BIOS_eQTL_geneLevel	ENSG00000254827	C	6.04269e-28	-10.9584	0	NA	NA	11	2956166	SLC22A18AS	1
11:2956166:C:T	BIOSQTL	BIOS_eQTL_geneLevel	ENSG00000254827	C	7.78069e-16	-8.05742	0	NA	NA	11	2956166	SLC22A18AS	1
11:2958261:C:T	BIOSQTL	BIOS_eQTL_geneLevel	ENSG00000110619	C	8.9839e-24	10.0522	0	T	-	11	2958261	CARS	1
11:2958261:C:T	BIOSQTL	BIOS_eQTL_geneLevel	ENSG00000110619	C	5.22183e-22	9.644	0	T	-	11	2958261	CARS	1
11:2958261:C:T	BIOSQTL	BIOS_eQTL_geneLevel	ENSG00000110628	C	2.7144e-28	-11.0306	0	T	+	11	2958261	SLC22A18	1
11:2958261:C:T	BIOSQTL	BIOS_eQTL_geneLevel	ENSG00000110628	C	5.66047e-31	-11.5726	0	T	+	11	2958261	SLC22A18	1
11:2958261:C:T	BIOSQTL	BIOS_eQTL_geneLevel	ENSG00000205531	C	1.03534e-06	4.88489	0.000900288	T	-	11	2958261	NAP1L4	1
11:2958261:C:T	BIOSQTL	BIOS_eQTL_geneLevel	ENSG00000247473	C	8.9839e-24	10.0522	0	T	-	11	2958261	CARS-AS1	1
11:2958261:C:T	BIOSQTL	BIOS_eQTL_geneLevel	ENSG00000254827	C	2.7144e-28	-11.0306	0	T	+	11	2958261	SLC22A18AS	1
11:2958261:C:T	BIOSQTL	BIOS_eQTL_geneLevel	ENSG00000254827	C	2.24903e-16	-8.20786	0	T	+	11	2958261	SLC22A18AS	1
11:2958538:C:T	BIOSQTL	BIOS_eQTL_geneLevel	ENSG00000110619	C	5.01338e-07	5.02585	0.000395172	NA	NA	11	2958538	CARS	1
11:2958538:C:T	BIOSQTL	BIOS_eQTL_geneLevel	ENSG00000110619	C	4.30466e-12	6.92691	0	NA	NA	11	2958538	CARS	1
11:2958538:C:T	BIOSQTL	BIOS_eQTL_geneLevel	ENSG00000110628	C	2.74412e-22	-9.70946	0	NA	NA	11	2958538	SLC22A18	1
11:2958538:C:T	BIOSQTL	BIOS_eQTL_geneLevel	ENSG00000183562	C	1.98947e-15	7.94212	0	NA	NA	11	2958538	AC131971.1	1
11:2958538:C:T	BIOSQTL	BIOS_eQTL_geneLevel	ENSG00000205531	C	5.6543e-35	12.3382	0	NA	NA	11	2958538	NAP1L4	1
11:2958538:C:T	BIOSQTL	BIOS_eQTL_geneLevel	ENSG00000205531	C	1.98947e-15	7.94212	0	NA	NA	11	2958538	NAP1L4	1
11:2958538:C:T	BIOSQTL	BIOS_eQTL_geneLevel	ENSG00000247473	C	4.30466e-12	6.92691	0	NA	NA	11	2958538	CARS-AS1	1
11:2958538:C:T	BIOSQTL	BIOS_eQTL_geneLevel	ENSG00000254827	C	2.56282e-09	-5.95726	6.0518e-06	NA	NA	11	2958538	SLC22A18AS	1
11:2958538:C:T	BIOSQTL	BIOS_eQTL_geneLevel	ENSG00000254827	C	2.74412e-22	-9.70946	0	NA	NA	11	2958538	SLC22A18AS	1
11:2958818:C:T	BIOSQTL	BIOS_eQTL_geneLevel	ENSG00000110619	C	9.00216e-24	10.0521	0	NA	NA	11	2958818	CARS	1
11:2958818:C:T	BIOSQTL	BIOS_eQTL_geneLevel	ENSG00000110619	C	3.90398e-22	9.67375	0	NA	NA	11	2958818	CARS	1
11:2958818:C:T	BIOSQTL	BIOS_eQTL_geneLevel	ENSG00000110628	C	3.35238e-28	-11.0118	0	NA	NA	11	2958818	SLC22A18	1
11:2958818:C:T	BIOSQTL	BIOS_eQTL_geneLevel	ENSG00000110628	C	5.94447e-31	-11.5685	0	NA	NA	11	2958818	SLC22A18	1
11:2958818:C:T	BIOSQTL	BIOS_eQTL_geneLevel	ENSG00000205531	C	7.60657e-07	4.94526	0.000665153	NA	NA	11	2958818	NAP1L4	1
11:2958818:C:T	BIOSQTL	BIOS_eQTL_geneLevel	ENSG00000247473	C	9.00216e-24	10.0521	0	NA	NA	11	2958818	CARS-AS1	1
11:2958818:C:T	BIOSQTL	BIOS_eQTL_geneLevel	ENSG00000254827	C	3.35238e-28	-11.0118	0	NA	NA	11	2958818	SLC22A18AS	1
11:2958818:C:T	BIOSQTL	BIOS_eQTL_geneLevel	ENSG00000254827	C	1.76878e-16	-8.23678	0	NA	NA	11	2958818	SLC22A18AS	1
11:2961500:A:G	BIOSQTL	BIOS_eQTL_geneLevel	ENSG00000110619	A	3.23313e-24	10.1525	0	G	-	11	2961500	CARS	1
11:2961500:A:G	BIOSQTL	BIOS_eQTL_geneLevel	ENSG00000110619	A	1.72513e-22	9.75695	0	G	-	11	2961500	CARS	1
11:2961500:A:G	BIOSQTL	BIOS_eQTL_geneLevel	ENSG00000110628	A	4.44296e-28	-10.9862	0	G	+	11	2961500	SLC22A18	1
11:2961500:A:G	BIOSQTL	BIOS_eQTL_geneLevel	ENSG00000110628	A	2.27671e-30	-11.4527	0	G	+	11	2961500	SLC22A18	1
11:2961500:A:G	BIOSQTL	BIOS_eQTL_geneLevel	ENSG00000205531	A	5.93255e-07	4.99341	0.000510123	G	-	11	2961500	NAP1L4	1
11:2961500:A:G	BIOSQTL	BIOS_eQTL_geneLevel	ENSG00000247473	A	3.23313e-24	10.1525	0	G	-	11	2961500	CARS-AS1	1
11:2961500:A:G	BIOSQTL	BIOS_eQTL_geneLevel	ENSG00000254827	A	4.44296e-28	-10.9862	0	G	+	11	2961500	SLC22A18AS	1
11:2961500:A:G	BIOSQTL	BIOS_eQTL_geneLevel	ENSG00000254827	A	2.11811e-16	-8.21513	0	G	+	11	2961500	SLC22A18AS	1
11:2961945:A:G	BIOSQTL	BIOS_eQTL_geneLevel	ENSG00000110619	A	6.71769e-24	10.0809	0	G	-	11	2961945	CARS	1
11:2961945:A:G	BIOSQTL	BIOS_eQTL_geneLevel	ENSG00000110619	A	3.4177e-22	9.68736	0	G	-	11	2961945	CARS	1
11:2961945:A:G	BIOSQTL	BIOS_eQTL_geneLevel	ENSG00000110628	A	3.66361e-28	-11.0038	0	G	+	11	2961945	SLC22A18	1
11:2961945:A:G	BIOSQTL	BIOS_eQTL_geneLevel	ENSG00000110628	A	7.7157e-31	-11.5461	0	G	+	11	2961945	SLC22A18	1
11:2961945:A:G	BIOSQTL	BIOS_eQTL_geneLevel	ENSG00000205531	A	9.27632e-07	4.90657	0.000819156	G	-	11	2961945	NAP1L4	1
11:2961945:A:G	BIOSQTL	BIOS_eQTL_geneLevel	ENSG00000247473	A	6.71769e-24	10.0809	0	G	-	11	2961945	CARS-AS1	1
11:2961945:A:G	BIOSQTL	BIOS_eQTL_geneLevel	ENSG00000254827	A	3.66361e-28	-11.0038	0	G	+	11	2961945	SLC22A18AS	1
11:2961945:A:G	BIOSQTL	BIOS_eQTL_geneLevel	ENSG00000254827	A	1.82582e-16	-8.23288	0	G	+	11	2961945	SLC22A18AS	1
11:2962008:C:T	BIOSQTL	BIOS_eQTL_geneLevel	ENSG00000110619	T	6.71769e-24	10.0809	0	C	-	11	2962008	CARS	1
11:2962008:C:T	BIOSQTL	BIOS_eQTL_geneLevel	ENSG00000110619	T	3.4177e-22	9.68736	0	C	-	11	2962008	CARS	1
11:2962008:C:T	BIOSQTL	BIOS_eQTL_geneLevel	ENSG00000110628	T	3.12935e-28	-11.018	0	C	+	11	2962008	SLC22A18	1
11:2962008:C:T	BIOSQTL	BIOS_eQTL_geneLevel	ENSG00000110628	T	7.7157e-31	-11.5461	0	C	+	11	2962008	SLC22A18	1
11:2962008:C:T	BIOSQTL	BIOS_eQTL_geneLevel	ENSG00000205531	T	9.27632e-07	4.90657	0.000819156	C	-	11	2962008	NAP1L4	1
11:2962008:C:T	BIOSQTL	BIOS_eQTL_geneLevel	ENSG00000247473	T	6.71769e-24	10.0809	0	C	-	11	2962008	CARS-AS1	1
11:2962008:C:T	BIOSQTL	BIOS_eQTL_geneLevel	ENSG00000254827	T	3.12935e-28	-11.018	0	C	+	11	2962008	SLC22A18AS	1
11:2962008:C:T	BIOSQTL	BIOS_eQTL_geneLevel	ENSG00000254827	T	1.82582e-16	-8.23288	0	C	+	11	2962008	SLC22A18AS	1
11:2963022:A:G	BIOSQTL	BIOS_eQTL_geneLevel	ENSG00000110619	A	5.82497e-24	10.0949	0	NA	NA	11	2963022	CARS	1
11:2963022:A:G	BIOSQTL	BIOS_eQTL_geneLevel	ENSG00000110619	A	3.4177e-22	9.68736	0	NA	NA	11	2963022	CARS	1
11:2963022:A:G	BIOSQTL	BIOS_eQTL_geneLevel	ENSG00000110628	A	2.76927e-28	-11.0288	0	NA	NA	11	2963022	SLC22A18	1
11:2963022:A:G	BIOSQTL	BIOS_eQTL_geneLevel	ENSG00000110628	A	6.47969e-31	-11.561	0	NA	NA	11	2963022	SLC22A18	1
11:2963022:A:G	BIOSQTL	BIOS_eQTL_geneLevel	ENSG00000205531	A	9.08908e-07	4.91058	0.000809036	NA	NA	11	2963022	NAP1L4	1
11:2963022:A:G	BIOSQTL	BIOS_eQTL_geneLevel	ENSG00000247473	A	5.82497e-24	10.0949	0	NA	NA	11	2963022	CARS-AS1	1
11:2963022:A:G	BIOSQTL	BIOS_eQTL_geneLevel	ENSG00000254827	A	2.76927e-28	-11.0288	0	NA	NA	11	2963022	SLC22A18AS	1
11:2963022:A:G	BIOSQTL	BIOS_eQTL_geneLevel	ENSG00000254827	A	1.82582e-16	-8.23288	0	NA	NA	11	2963022	SLC22A18AS	1
11:2963612:C:T	BIOSQTL	BIOS_eQTL_geneLevel	ENSG00000110619	T	6.20901e-07	4.98471	0.000520115	NA	NA	11	2963612	CARS	1
11:2963612:C:T	BIOSQTL	BIOS_eQTL_geneLevel	ENSG00000110619	T	2.25389e-12	7.01787	0	NA	NA	11	2963612	CARS	1
11:2963612:C:T	BIOSQTL	BIOS_eQTL_geneLevel	ENSG00000110628	T	6.2829e-22	-9.62471	0	NA	NA	11	2963612	SLC22A18	1
11:2963612:C:T	BIOSQTL	BIOS_eQTL_geneLevel	ENSG00000183562	T	4.88191e-16	8.11441	0	NA	NA	11	2963612	AC131971.1	1
11:2963612:C:T	BIOSQTL	BIOS_eQTL_geneLevel	ENSG00000205531	T	6.24725e-33	11.9534	0	NA	NA	11	2963612	NAP1L4	1
11:2963612:C:T	BIOSQTL	BIOS_eQTL_geneLevel	ENSG00000205531	T	4.88191e-16	8.11441	0	NA	NA	11	2963612	NAP1L4	1
11:2963612:C:T	BIOSQTL	BIOS_eQTL_geneLevel	ENSG00000247473	T	2.25389e-12	7.01787	0	NA	NA	11	2963612	CARS-AS1	1
11:2963612:C:T	BIOSQTL	BIOS_eQTL_geneLevel	ENSG00000254827	T	3.53075e-09	-5.90472	6.00745e-06	NA	NA	11	2963612	SLC22A18AS	1
11:2963612:C:T	BIOSQTL	BIOS_eQTL_geneLevel	ENSG00000254827	T	6.2829e-22	-9.62471	0	NA	NA	11	2963612	SLC22A18AS	1
11:2968809:A:G	BIOSQTL	BIOS_eQTL_geneLevel	ENSG00000110619	G	3.906e-25	10.3568	0	A	-	11	2968809	CARS	1
11:2968809:A:G	BIOSQTL	BIOS_eQTL_geneLevel	ENSG00000110619	G	1.49079e-22	9.77173	0	A	-	11	2968809	CARS	1
11:2968809:A:G	BIOSQTL	BIOS_eQTL_geneLevel	ENSG00000110628	G	8.73e-26	-10.4988	0	A	+	11	2968809	SLC22A18	1
11:2968809:A:G	BIOSQTL	BIOS_eQTL_geneLevel	ENSG00000110628	G	9.06467e-29	-11.1289	0	A	+	11	2968809	SLC22A18	1
11:2968809:A:G	BIOSQTL	BIOS_eQTL_geneLevel	ENSG00000205531	G	4.09689e-07	5.06446	0.000295508	A	-	11	2968809	NAP1L4	1
11:2968809:A:G	BIOSQTL	BIOS_eQTL_geneLevel	ENSG00000247473	G	3.906e-25	10.3568	0	A	-	11	2968809	CARS-AS1	1
11:2968809:A:G	BIOSQTL	BIOS_eQTL_geneLevel	ENSG00000254827	G	8.73e-26	-10.4988	0	A	+	11	2968809	SLC22A18AS	1
11:2968809:A:G	BIOSQTL	BIOS_eQTL_geneLevel	ENSG00000254827	G	1.94191e-15	-7.94489	0	A	+	11	2968809	SLC22A18AS	1
11:2969771:A:G	BIOSQTL	BIOS_eQTL_geneLevel	ENSG00000110619	A	4.91765e-24	10.1115	0	G	-	11	2969771	CARS	1
11:2969771:A:G	BIOSQTL	BIOS_eQTL_geneLevel	ENSG00000110619	A	2.6076e-22	9.7148	0	G	-	11	2969771	CARS	1
11:2969771:A:G	BIOSQTL	BIOS_eQTL_geneLevel	ENSG00000110628	A	5.05175e-28	-10.9746	0	G	+	11	2969771	SLC22A18	1
11:2969771:A:G	BIOSQTL	BIOS_eQTL_geneLevel	ENSG00000110628	A	8.66701e-31	-11.5361	0	G	+	11	2969771	SLC22A18	1
11:2969771:A:G	BIOSQTL	BIOS_eQTL_geneLevel	ENSG00000205531	A	6.5653e-07	4.97385	0.000530166	G	-	11	2969771	NAP1L4	1
11:2969771:A:G	BIOSQTL	BIOS_eQTL_geneLevel	ENSG00000247473	A	4.91765e-24	10.1115	0	G	-	11	2969771	CARS-AS1	1
11:2969771:A:G	BIOSQTL	BIOS_eQTL_geneLevel	ENSG00000254827	A	5.05175e-28	-10.9746	0	G	+	11	2969771	SLC22A18AS	1
11:2969771:A:G	BIOSQTL	BIOS_eQTL_geneLevel	ENSG00000254827	A	3.14064e-16	-8.16774	0	G	+	11	2969771	SLC22A18AS	1
11:2973244:A:G	BIOSQTL	BIOS_eQTL_geneLevel	ENSG00000110619	A	3.25975e-24	10.1516	0	G	-	11	2973244	CARS	1
11:2973244:A:G	BIOSQTL	BIOS_eQTL_geneLevel	ENSG00000110619	A	5.31423e-22	9.64207	0	G	-	11	2973244	CARS	1
11:2973244:A:G	BIOSQTL	BIOS_eQTL_geneLevel	ENSG00000110628	A	3.60715e-28	-11.0052	0	G	+	11	2973244	SLC22A18	1
11:2973244:A:G	BIOSQTL	BIOS_eQTL_geneLevel	ENSG00000110628	A	7.76974e-31	-11.5455	0	G	+	11	2973244	SLC22A18	1
11:2973244:A:G	BIOSQTL	BIOS_eQTL_geneLevel	ENSG00000205531	A	9.06131e-07	4.91117	0.000809078	G	-	11	2973244	NAP1L4	1
11:2973244:A:G	BIOSQTL	BIOS_eQTL_geneLevel	ENSG00000247473	A	3.25975e-24	10.1516	0	G	-	11	2973244	CARS-AS1	1
11:2973244:A:G	BIOSQTL	BIOS_eQTL_geneLevel	ENSG00000254827	A	3.60715e-28	-11.0052	0	G	+	11	2973244	SLC22A18AS	1
11:2973244:A:G	BIOSQTL	BIOS_eQTL_geneLevel	ENSG00000254827	A	2.56068e-16	-8.19226	0	G	+	11	2973244	SLC22A18AS	1
11:2974912:C:T	BIOSQTL	BIOS_eQTL_geneLevel	ENSG00000110619	C	3.45257e-25	10.3684	0	T	-	11	2974912	CARS	1
11:2974912:C:T	BIOSQTL	BIOS_eQTL_geneLevel	ENSG00000110619	C	1.32154e-22	9.78386	0	T	-	11	2974912	CARS	1
11:2974912:C:T	BIOSQTL	BIOS_eQTL_geneLevel	ENSG00000110628	C	1.54455e-25	-10.4449	0	T	+	11	2974912	SLC22A18	1
11:2974912:C:T	BIOSQTL	BIOS_eQTL_geneLevel	ENSG00000110628	C	1.96535e-28	-11.0598	0	T	+	11	2974912	SLC22A18	1
11:2974912:C:T	BIOSQTL	BIOS_eQTL_geneLevel	ENSG00000205531	C	2.50938e-07	5.15718	0.000174273	T	-	11	2974912	NAP1L4	1
11:2974912:C:T	BIOSQTL	BIOS_eQTL_geneLevel	ENSG00000247473	C	3.45257e-25	10.3684	0	T	-	11	2974912	CARS-AS1	1
11:2974912:C:T	BIOSQTL	BIOS_eQTL_geneLevel	ENSG00000254827	C	1.54455e-25	-10.4449	0	T	+	11	2974912	SLC22A18AS	1
11:2974912:C:T	BIOSQTL	BIOS_eQTL_geneLevel	ENSG00000254827	C	4.49113e-15	-7.84032	0	T	+	11	2974912	SLC22A18AS	1
11:2976584:C:T	BIOSQTL	BIOS_eQTL_geneLevel	ENSG00000110619	C	2.90778e-25	10.3848	0	T	-	11	2976584	CARS	1
11:2976584:C:T	BIOSQTL	BIOS_eQTL_geneLevel	ENSG00000110619	C	1.74565e-22	9.75571	0	T	-	11	2976584	CARS	1
11:2976584:C:T	BIOSQTL	BIOS_eQTL_geneLevel	ENSG00000110628	C	1.15185e-25	-10.4727	0	T	+	11	2976584	SLC22A18	1
11:2976584:C:T	BIOSQTL	BIOS_eQTL_geneLevel	ENSG00000110628	C	1.69625e-28	-11.0729	0	T	+	11	2976584	SLC22A18	1
11:2976584:C:T	BIOSQTL	BIOS_eQTL_geneLevel	ENSG00000205531	C	3.93243e-07	5.07228	0.000274267	T	-	11	2976584	NAP1L4	1
11:2976584:C:T	BIOSQTL	BIOS_eQTL_geneLevel	ENSG00000247473	C	2.90778e-25	10.3848	0	T	-	11	2976584	CARS-AS1	1
11:2976584:C:T	BIOSQTL	BIOS_eQTL_geneLevel	ENSG00000254827	C	1.15185e-25	-10.4727	0	T	+	11	2976584	SLC22A18AS	1
11:2976584:C:T	BIOSQTL	BIOS_eQTL_geneLevel	ENSG00000254827	C	2.83869e-15	-7.89778	0	T	+	11	2976584	SLC22A18AS	1
11:2981896:A:G	BIOSQTL	BIOS_eQTL_geneLevel	ENSG00000110619	A	4.17939e-07	5.06078	0.000295365	G	-	11	2981896	CARS	1
11:2981896:A:G	BIOSQTL	BIOS_eQTL_geneLevel	ENSG00000110619	A	8.3551e-13	7.15536	0	G	-	11	2981896	CARS	1
11:2981896:A:G	BIOSQTL	BIOS_eQTL_geneLevel	ENSG00000110628	A	2.97593e-19	-8.96946	0	G	+	11	2981896	SLC22A18	1
11:2981896:A:G	BIOSQTL	BIOS_eQTL_geneLevel	ENSG00000183562	A	3.36693e-16	8.1594	0	G	-	11	2981896	AC131971.1	1
11:2981896:A:G	BIOSQTL	BIOS_eQTL_geneLevel	ENSG00000205531	A	4.7335e-37	12.7176	0	G	-	11	2981896	NAP1L4	1
11:2981896:A:G	BIOSQTL	BIOS_eQTL_geneLevel	ENSG00000205531	A	3.36693e-16	8.1594	0	G	-	11	2981896	NAP1L4	1
11:2981896:A:G	BIOSQTL	BIOS_eQTL_geneLevel	ENSG00000247473	A	8.3551e-13	7.15536	0	G	-	11	2981896	CARS-AS1	1
11:2981896:A:G	BIOSQTL	BIOS_eQTL_geneLevel	ENSG00000254827	A	7.56531e-08	-5.37702	6.17423e-05	G	+	11	2981896	SLC22A18AS	1
11:2981896:A:G	BIOSQTL	BIOS_eQTL_geneLevel	ENSG00000254827	A	2.97593e-19	-8.96946	0	G	+	11	2981896	SLC22A18AS	1
11:2982092:C:T	BIOSQTL	BIOS_eQTL_geneLevel	ENSG00000110619	C	3.45257e-25	10.3684	0	T	-	11	2982092	CARS	1
11:2982092:C:T	BIOSQTL	BIOS_eQTL_geneLevel	ENSG00000110619	C	1.32154e-22	9.78386	0	T	-	11	2982092	CARS	1
11:2982092:C:T	BIOSQTL	BIOS_eQTL_geneLevel	ENSG00000110628	C	1.80508e-25	-10.4302	0	T	+	11	2982092	SLC22A18	1
11:2982092:C:T	BIOSQTL	BIOS_eQTL_geneLevel	ENSG00000110628	C	2.31252e-28	-11.0451	0	T	+	11	2982092	SLC22A18	1
11:2982092:C:T	BIOSQTL	BIOS_eQTL_geneLevel	ENSG00000205531	C	2.50938e-07	5.15718	0.000174273	T	-	11	2982092	NAP1L4	1
11:2982092:C:T	BIOSQTL	BIOS_eQTL_geneLevel	ENSG00000247473	C	3.45257e-25	10.3684	0	T	-	11	2982092	CARS-AS1	1
11:2982092:C:T	BIOSQTL	BIOS_eQTL_geneLevel	ENSG00000254827	C	1.80508e-25	-10.4302	0	T	+	11	2982092	SLC22A18AS	1
11:2982092:C:T	BIOSQTL	BIOS_eQTL_geneLevel	ENSG00000254827	C	3.99772e-15	-7.85482	0	T	+	11	2982092	SLC22A18AS	1
11:2984645:C:G	BIOSQTL	BIOS_eQTL_geneLevel	ENSG00000110619	G	3.45257e-25	10.3684	0	C	-	11	2984645	CARS	1
11:2984645:C:G	BIOSQTL	BIOS_eQTL_geneLevel	ENSG00000110619	G	1.32154e-22	9.78386	0	C	-	11	2984645	CARS	1
11:2984645:C:G	BIOSQTL	BIOS_eQTL_geneLevel	ENSG00000110628	G	1.80508e-25	-10.4302	0	C	+	11	2984645	SLC22A18	1
11:2984645:C:G	BIOSQTL	BIOS_eQTL_geneLevel	ENSG00000110628	G	2.31252e-28	-11.0451	0	C	+	11	2984645	SLC22A18	1
11:2984645:C:G	BIOSQTL	BIOS_eQTL_geneLevel	ENSG00000205531	G	2.50938e-07	5.15718	0.000174273	C	-	11	2984645	NAP1L4	1
11:2984645:C:G	BIOSQTL	BIOS_eQTL_geneLevel	ENSG00000247473	G	3.45257e-25	10.3684	0	C	-	11	2984645	CARS-AS1	1
11:2984645:C:G	BIOSQTL	BIOS_eQTL_geneLevel	ENSG00000254827	G	1.80508e-25	-10.4302	0	C	+	11	2984645	SLC22A18AS	1
11:2984645:C:G	BIOSQTL	BIOS_eQTL_geneLevel	ENSG00000254827	G	4.48399e-15	-7.8405	0	C	+	11	2984645	SLC22A18AS	1
11:2990526:A:G	BIOSQTL	BIOS_eQTL_geneLevel	ENSG00000110619	A	2.98183e-25	10.3825	0	G	-	11	2990526	CARS	1
[truncated: 2,423 more rows]

## Sheet: S6_CYCLO_Chromatin_interaction
GenomicLocus	region1	region2	FDR	type	DB	tissue/cell	inter/intra	SNPs	genes	ciMapFilt
[truncated: 820 more rows]

## Sheet: S7_DEP_eQLT
uniqID	db	tissue	gene	testedAllele	p	signed_stats	FDR	RiskIncAllele	alignedDirection	chr	pos	symbol	eqtlMapFilt
[truncated: 26 more rows]

[truncated: 6 more sheets: S8_DEP_Chromatin_interactions, S9_IRRIT_eQLT, S10_IRRIT_Chromatin_interaction, S11_HYPER_eQLT, S12_HYPER_Chromatin_interactio, Legend]
